# Supplementary material for: Single-cell RNA sequencing reveals Immune Education promotes T cell survival in mice subjected to the cecal ligation and puncture sepsis model
Source: Front Immunol. 2024 Mar 18;15:1366955. doi: 10.3389/fimmu.2024.1366955 (PMC10982361; doi:10.3389/fimmu.2024.1366955)
Supplement: Supplementary file 3 [file Table_2.xls]

## Sheet: Naïve CD8
Gene set ID	Gene set description	Gene set size	Normalized enrichment score (Educated vs Control)	P-value (Educated vs Control)	FDR (Educated vs Control)	Leading edge size (Educated vs Control)
path:mmu03050	Proteasome	46	2.16416	0	0	18
path:mmu03008	Ribosome biogenesis in eukaryotes	71	1.9094	0	0.0651028	35
path:mmu00020	Citrate cycle (TCA cycle)	27	1.86853	0	0.0868037	14
path:mmu03013	Nucleocytoplasmic transport	98	1.86083	0	0.0651028	40
path:mmu04721	Synaptic vesicle cycle	44	1.7867	0	0.0943991	23
path:mmu04144	Endocytosis	221	1.76523	0	0.100367	97
path:mmu04120	Ubiquitin mediated proteolysis	132	1.70829	0	0.137181	34
path:mmu03015	mRNA surveillance pathway	83	1.70565	0	0.126137	30
path:mmu05020	Prion disease	213	1.68881	0	0.130206	106
path:mmu00970	Aminoacyl-tRNA biosynthesis	44	1.6824	0.0196078	0.125323	16
path:mmu05415	Diabetic cardiomyopathy	156	1.67799	0	0.116889	84
path:mmu04910	Insulin signaling pathway	109	1.63596	0	0.151907	41
path:mmu05016	Huntington disease	239	1.63201	0	0.145229	115
path:mmu00010	Glycolysis / Gluconeogenesis	43	1.62972	0.0208333	0.139506	23
path:mmu05206	MicroRNAs in cancer	131	1.61634	0	0.152992	42
path:mmu04130	SNARE interactions in vesicular transport	31	1.6107	0.0384615	0.151567	21
path:mmu04630	JAK-STAT signaling pathway	105	1.59982	0	0.157013	37
path:mmu04666	Fc gamma R-mediated phagocytosis	79	1.58164	0	0.17632	33
path:mmu03420	Nucleotide excision repair	43	1.5637	0.037037	0.193595	16
path:mmu04728	Dopaminergic synapse	84	1.56251	0.0196078	0.183915	33
path:mmu04110	Cell cycle	121	1.55444	0	0.185233	48
path:mmu05100	Bacterial invasion of epithelial cells	57	1.54983	0	0.184211	33
path:mmu04310	Wnt signaling pathway	105	1.54952	0	0.176202	38
path:mmu04141	Protein processing in endoplasmic reticulum	153	1.54647	0	0.171573	74
path:mmu00430	Taurine and hypotaurine metabolism	8	1.54466	0.0175439	0.166663	4
path:mmu04150	mTOR signaling pathway	118	1.53992	0	0.165261	45
path:mmu03020	RNA polymerase	34	1.53705	0.025	0.162154	7
path:mmu01200	Carbon metabolism	90	1.52781	0.0392157	0.169732	43
path:mmu00562	Inositol phosphate metabolism	61	1.51867	0.0196078	0.17198	22
path:mmu04145	Phagosome	115	1.51803	0	0.166432	37
path:mmu04261	Adrenergic signaling in cardiomyocytes	86	1.51731	0.0178571	0.16174	26
path:mmu05010	Alzheimer disease	297	1.51255	0	0.163743	121
path:mmu03018	RNA degradation	74	1.51197	0.0181818	0.159406	36
path:mmu04151	PI3K-Akt signaling pathway	213	1.51132	0	0.155317	77
path:mmu04611	Platelet activation	89	1.51011	0	0.152811	36
path:mmu05017	Spinocerebellar ataxia	115	1.50362	0	0.158798	42
path:mmu05165	Human papillomavirus infection	240	1.50259	0	0.155476	49
path:mmu00730	Thiamine metabolism	7	1.49324	0.0238095	0.16234	5
path:mmu04723	Retrograde endocannabinoid signaling	88	1.49036	0.0217391	0.163164	45
path:mmu04979	Cholesterol metabolism	32	1.48132	0	0.168315	14
path:mmu04810	Regulation of actin cytoskeleton	158	1.47395	0	0.175158	57
path:mmu04140	Autophagy - animal	128	1.45358	0	0.185401	47
path:mmu03250	Viral life cycle - HIV-1	54	1.44322	0.02	0.193577	14
path:mmu00620	Pyruvate metabolism	33	1.44064	0.02	0.192257	15
path:mmu04390	Hippo signaling pathway	104	1.43507	0.0204082	0.197301	44
path:mmu05203	Viral carcinogenesis	166	1.43476	0	0.194006	35
path:mmu00310	Lysine degradation	54	1.4262	0	0.19969	28
path:mmu04114	Oocyte meiosis	91	1.41309	0.0192308	0.215431	37
path:mmu04014	Ras signaling pathway	145	1.41277	0.0344828	0.207872	51
path:mmu04152	AMPK signaling pathway	95	1.41192	0.0416667	0.205972	25
path:mmu04218	Cellular senescence	148	1.411	0.0238095	0.204412	35
path:mmu04071	Sphingolipid signaling pathway	104	1.40812	0.0175439	0.203046	35
path:mmu04914	Progesterone-mediated oocyte maturation	69	1.40637	0.0392157	0.202659	31
path:mmu05014	Amyotrophic lateral sclerosis	293	1.4062	0	0.1997	135
path:mmu04922	Glucagon signaling pathway	73	1.4059	0.0434783	0.197343	23
path:mmu04070	Phosphatidylinositol signaling system	80	1.39717	0.0192308	0.205575	22
path:mmu05162	Measles	114	1.39422	0.037037	0.201624	27
path:mmu05132	Salmonella infection	227	1.38101	0.0444444	0.214374	60
path:mmu05152	Tuberculosis	134	1.37577	0.0204082	0.216783	44
path:mmu05022	Pathways of neurodegeneration - multiple diseases	359	1.35492	0	0.236854	138
path:mmu05012	Parkinson disease	211	1.34672	0	0.242281	81
path:mmu04350	TGF-beta signaling pathway	55	1.34473	0.0483871	0.244339	22
path:mmu04550	Signaling pathways regulating pluripotency of stem cells	82	1.34455	0.0169492	0.241523	24
path:mmu04360	Axon guidance	116	1.33773	0.04	0.245298	36
path:mmu04934	Cushing syndrome	104	1.33584	0	0.246816	28

## Sheet: Activated CD8
Gene set ID	Gene set description	Gene set size	Normalized enrichment score (Educated vs Control)	P-value (Educated vs Control)	FDR (Educated vs Control)	Leading edge size (Educated vs Control)
path:mmu05332	Graft-versus-host disease	34	2.02558	0	0	10
path:mmu05330	Allograft rejection	35	1.93445	0	0.0116038	10
path:mmu04940	Type I diabetes mellitus	36	1.91887	0	0.0116038	12
path:mmu05320	Autoimmune thyroid disease	35	1.86428	0	0.0261085	11
path:mmu04650	Natural killer cell mediated cytotoxicity	93	1.70705	0	0.123	22
path:mmu05203	Viral carcinogenesis	166	1.63477	0	0.239812	58
path:mmu05416	Viral myocarditis	50	1.61695	0	0.238707	23

## Sheet: Cytotoxic CD8
Gene set ID	Gene set description	Gene set size	Normalized enrichment score (Educated vs Control)	P-value (Educated vs Control)	FDR (Educated vs Control)	Leading edge size (Educated vs Control)
path:mmu00270	Cysteine and methionine metabolism	41	1.82	0	0.0863	20
path:mmu04612	Antigen processing and presentation	61	1.74	0.0189	0.146	19
path:mmu04714	Thermogenesis	174	1.7	0	0.14	67
path:mmu00190	Oxidative phosphorylation	106	1.69	0	0.124	49
path:mmu00970	Aminoacyl-tRNA biosynthesis	44	1.66	0	0.134	26
path:mmu04723	Retrograde endocannabinoid signaling	88	1.66	0.0185	0.113	36
path:mmu03050	Proteasome	46	1.64	0	0.12	24
path:mmu05012	Parkinson disease	211	1.63	0	0.121	107
path:mmu00770	Pantothenate and CoA biosynthesis	16	1.61	0	0.124	6
path:mmu00010	Glycolysis / Gluconeogenesis	43	1.61	0.0208	0.115	16
path:mmu01230	Biosynthesis of amino acids	56	1.61	0	0.106	26
path:mmu00020	Citrate cycle (TCA cycle)	27	1.58	0.0222	0.13	12
path:mmu05020	Prion disease	213	1.57	0	0.136	86
path:mmu00650	Butanoate metabolism	15	1.56	0.0435	0.142	10
path:mmu01200	Carbon metabolism	90	1.55	0.0227	0.141	38
path:mmu03040	Spliceosome	129	1.54	0	0.152	55
path:mmu03020	RNA polymerase	34	1.52	0.0426	0.175	13
path:mmu05022	Pathways of neurodegeneration - multiple diseases	359	1.5	0	0.203	131
path:mmu05014	Amyotrophic lateral sclerosis	293	1.49	0	0.201	113
path:mmu05415	Diabetic cardiomyopathy	156	1.47	0	0.239	67
path:mmu03420	Nucleotide excision repair	43	1.46	0.0172	0.247	16
