# Supplementary material for: Single-cell RNA sequencing reveals Immune Education promotes T cell survival in mice subjected to the cecal ligation and puncture sepsis model
Source: Front Immunol. 2024 Mar 18;15:1366955. doi: 10.3389/fimmu.2024.1366955 (PMC10982361; doi:10.3389/fimmu.2024.1366955)
Supplement: Supplementary file 4 [file Table_3.xls]

## Sheet: Quiescent Naïve CD4
Feature ID	Gene name	P-value (Educated vs Control)	FDR step up (Educated vs Control)	Fold change (Educated vs Control)	LSMean(Educated) (Educated vs Control)	LSMean(Control) (Educated vs Control)	Pct(Educated) (Educated vs Control)	Pct(Control) (Educated vs Control)
Vim-203	Vim	0.000666176	0.252093	2.74634	58.1577	21.1764	0.627291	0.483871
Caprin1-213	Caprin1	0.00219531	0.314412	2.54781	11.476	4.50428	0.409369	0.251613
Slc25a4-202	Slc25a4	0.00457634	0.457634	2.23637	8.52407	3.81157	0.356415	0.225806
B930036N10Rik-201	B930036N10Rik	0.00897055	0.48794	2.15716	6.77339	3.13996	0.321792	0.193548
Dgkd-203	Dgkd	0.00804498	0.48794	2.1208	6.91103	3.25869	0.329939	0.2
Pnrc1-202	Pnrc1	7.34483e-07	0.00146897	-2.05875	183.391	377.556	0.800407	0.870968
Zmat2-202	Zmat2	0.00932378	0.48794	-2.07013	5.57091	11.5325	0.293279	0.412903
Itsn2-207	Itsn2	0.00806947	0.48794	-2.09735	3.86802	8.11259	0.230143	0.354839
Hexim1-201	Hexim1	0.00977037	0.48794	-2.13542	6.5216	13.9264	0.315682	0.43871
Cebpb-201	Cebpb	0.00335326	0.394501	-2.14437	4.17956	8.96252	0.236253	0.367742
Ier2-201	Ier2	0.00813127	0.48794	-2.19522	108.318	237.781	0.723014	0.832258
Ier5-201	Ier5	0.00178491	0.314412	-2.24205	49.5865	111.175	0.619145	0.729032
Il7r-203	Il7r	0.00128209	0.314412	-2.30631	45.0938	104	0.590631	0.696774
Dnajb9-202	Dnajb9	0.00287155	0.382873	-2.31972	4.15337	9.63465	0.240326	0.380645
Brd1-204	Brd1	0.00210568	0.314412	-2.47793	8.09737	20.0647	0.350305	0.496774
Klhl24-203	Klhl24	0.00328499	0.394501	-2.49742	8.48587	21.1928	0.358452	0.509677
Ccnl1-210	Ccnl1	4.38747e-05	0.0438747	-2.60866	42.6969	111.382	0.613035	0.748387

## Sheet: Primed Naïve CD4
Feature ID	Gene name	P-value (Educated vs Control)	FDR step up (Educated vs Control)	Fold change (Educated vs Control)	LSMean(Educated) (Educated vs Control)	LSMean(Control) (Educated vs Control)	Pct(Educated) (Educated vs Control)	Pct(Control) (Educated vs Control)
Tsc22d3-206	Tsc22d3	0.000338865	0.0847161	3.92387	76.5866	19.5181	0.675079	0.456311
Mrpl52-202	Mrpl52	0.00305611	0.282379	3.41854	74.2193	21.7108	0.665615	0.475728
Selenof-205	Selenof	0.000485278	0.107839	3.27136	75.0047	22.9277	0.681388	0.504854
Tmem258-204	Tmem258	0.00872223	0.404441	3.007	41.3787	13.7608	0.59306	0.417476
Igfbp4-204	Igfbp4	0.00344058	0.282379	2.86631	235.408	82.1292	0.753943	0.631068
Pdia3-202	Pdia3	0.00403169	0.287978	2.86216	28.7615	10.0489	0.533123	0.359223
Psma4-206	Psma4	0.00610945	0.359379	2.83806	9.32084	3.28423	0.362776	0.194175
Ndufs5-204	Ndufs5	0.00603882	0.359379	2.81044	12.0797	4.29815	0.403785	0.23301
Nktr-202	Nktr	0.00827419	0.404441	2.78549	9.30216	3.33951	0.356467	0.194175
Cd48-202	Cd48	0.00330143	0.282379	2.77893	10.5492	3.79614	0.384858	0.213592
Saraf-203	Saraf	0.00903807	0.404441	2.68649	120.77	44.9545	0.735016	0.592233
Pebp1-203	Pebp1	0.000724583	0.125103	2.53426	18.846	7.43647	0.48265	0.320388
Selenos-204	Selenos	0.00652618	0.368141	2.23965	10.1565	4.53487	0.381703	0.242718
Wdr26-206	Wdr26	0.00939162	0.408331	2.0662	3.30157	1.59789	0.195584	0.0776699
Pfdn2-203	Pfdn2	0.000312888	0.0847161	-2.02978	8.5144	17.2824	0.353312	0.456311
Junb-201	Junb	0.00325295	0.282379	-2.22042	309.069	686.264	0.794953	0.873786
Dapl1-202	Dapl1	0.00429057	0.295902	-2.24907	10.4298	23.4573	0.347003	0.446602
Zfand6-204	Zfand6	7.40267e-05	0.0493512	-2.35962	6.13602	14.4787	0.299685	0.427184
Rlim-203	Rlim	0.00699468	0.368141	-2.36219	2.88685	6.81928	0.173502	0.31068
Sfr1-202	Sfr1	0.00139551	0.199359	-2.45736	8.46012	20.7896	0.343849	0.475728
Pcna-205	Pcna	0.00361558	0.282379	-2.54748	3.63598	9.26259	0.211356	0.359223
Nfkbia-202	Nfkbia	0.00855179	0.404441	-3.04689	51.1609	155.881	0.586751	0.737864
Fos-202	Fos	0.000190142	0.0760569	-3.38476	109.361	370.162	0.687697	0.834951

## Sheet: Naïve CD8
Feature ID	Gene name	P-value (Educated vs Control)	FDR step up (Educated vs Control)	Fold change (Educated vs Control)	LSMean(Educated) (Educated vs Control)	LSMean(Control) (Educated vs Control)	Pct(Educated) (Educated vs Control)	Pct(Control) (Educated vs Control)
Plac8-204	Plac8	9.86211e-13	1.97242e-09	4.64869	30.6061	6.58382	0.534676	0.309091
Igfbp4-204	Igfbp4	9.28386e-11	9.28386e-08	4.50091	36.6113	8.1342	0.561521	0.339394
Cacybp-202	Cacybp	4.4415e-06	0.0014284	2.9496	25.2325	8.55458	0.53915	0.360606
Vim-203	Vim	8.04902e-05	0.00928663	2.70433	83.9338	31.0368	0.689038	0.536364
Ccnd2-205	Ccnd2	8.00418e-05	0.00928663	2.48247	54.8137	22.0803	0.639821	0.50303
Cd7-202	Cd7	0.000204544	0.0157341	2.41887	15.0964	6.24109	0.451902	0.306061
Cd5-203	Cd5	9.71758e-05	0.00971758	2.33993	13.1249	5.60911	0.438479	0.290909
Capza1-202	Capza1	0.00060735	0.02865	2.26978	17.3913	7.66213	0.480984	0.342424
Ccnd3-219	Ccnd3	0.00100011	0.0384656	2.26717	45.2152	19.9434	0.626398	0.493939
Slamf6-206	Slamf6	0.000275424	0.0166923	2.24679	9.20566	4.09725	0.373602	0.236364
Xrn2-203	Xrn2	0.00127999	0.0435903	2.18387	62.0767	28.4251	0.671141	0.542424
Cd48-202	Cd48	0.00176491	0.0525393	2.15366	19.7932	9.19052	0.498881	0.372727
Atp6v0c-204	Atp6v0c	0.00202008	0.0545966	2.1484	27.0808	12.6051	0.552573	0.424242
Herc1-203	Herc1	0.00050372	0.0262637	2.12912	7.49833	3.5218	0.344519	0.215152
Nop58-207	Nop58	0.000143816	0.0125057	2.12764	14.0368	6.59736	0.44519	0.312121
Dnajc3-201	Dnajc3	0.000599556	0.02865	2.03892	13.7049	6.72166	0.447427	0.321212
Mif-202	Mif	0.000384705	0.0213725	2.03699	222.795	109.375	0.847875	0.745455
Myh9-206	Myh9	0.00190878	0.0545366	2.02862	156.549	77.1701	0.794183	0.681818
Trir-201	Trir	0.00194495	0.0545966	2.02625	32.5039	16.0414	0.58613	0.463636
Gimap7-202	Gimap7	0.000797686	0.0331876	2.02583	8.33424	4.114	0.362416	0.239394
Ssr4-202	Ssr4	0.00364009	0.0800019	2.01606	62.331	30.9173	0.668904	0.560606
Kcnq1ot1-201	Kcnq1ot1	0.00467275	0.0890581	2.00386	15.3569	7.66368	0.427293	0.315152
Gadd45b-202	Gadd45b	8.9197e-06	0.00198216	-2.06654	6.27927	12.9764	0.308725	0.415152
Zfp36-202	Zfp36	6.92475e-05	0.00928663	-2.07124	69.0753	143.071	0.668904	0.763636
Dapl1-202	Dapl1	0.00842826	0.105093	-2.17721	29.4442	64.1062	0.489933	0.59697
Nfkbia-202	Nfkbia	2.92417e-07	0.000146209	-2.19222	126.878	278.144	0.738255	0.821212
Srsf2-205	Srsf2	0.000231642	0.0159753	-2.25866	52.5596	118.715	0.642058	0.763636
Ier5-201	Ier5	6.96001e-10	4.64e-07	-3.42857	54.2109	185.866	0.637584	0.809091

## Sheet: Activated CD8
Feature ID	Gene name	P-value (Educated vs Control)	FDR step up (Educated vs Control)	Fold change (Educated vs Control)	LSMean(Educated) (Educated vs Control)	LSMean(Control) (Educated vs Control)	Pct(Educated) (Educated vs Control)	Pct(Control) (Educated vs Control)
Klrk1-206	Klrk1	0.0011727	0.152783	3.33342	21.4457	6.43353	0.466942	0.286585
Klrc1-203	Klrc1	3.18016e-05	0.0223758	3.2247	7.93912	2.46197	0.334711	0.152439
Ly6a-206	Ly6a	3.35637e-05	0.0223758	2.95611	4.22616	1.42963	0.243802	0.0609756
Cd48-202	Cd48	0.00121627	0.152783	2.80447	85.8213	30.6016	0.743802	0.579268
Mrpl18-205	Mrpl18	0.00445602	0.330076	2.58351	18.6209	7.20759	0.512397	0.347561
H2-T23-203	H2-T23	0.00102112	0.152783	2.26353	195.764	86.4859	0.859504	0.743902
Cnot3-206	Cnot3	0.00763521	0.385374	2.24266	8.36072	3.72803	0.380165	0.237805
BE692007-202	BE692007	0.00868676	0.413135	2.14235	6.00115	2.8012	0.31405	0.182927
Cisd2-204	Cisd2	7.51433e-05	0.0375717	2.04926	13.9488	6.80675	0.471074	0.329268
Tln1-202	Tln1	0.00770749	0.385374	2.01553	130.879	64.9352	0.801653	0.70122
Zfp36-202	Zfp36	0.000476261	0.113162	-2.0099	110.162	221.415	0.756198	0.835366
Nfkbia-202	Nfkbia	0.00131746	0.152783	-2.07389	149.516	310.08	0.77686	0.853659
Kdm6b-202	Kdm6b	0.00913036	0.415016	-2.08655	2.64969	5.52872	0.173554	0.304878
Slc25a5-203	Slc25a5	0.00558561	0.33331	-2.10971	148.769	313.859	0.805785	0.914634
Trac-202	Trac	0.00616864	0.342702	-2.12769	160.985	342.527	0.780992	0.878049
Taf1d-206	Taf1d	0.000941334	0.152783	-2.18157	27.0744	59.0646	0.566116	0.676829
Peak1-202	Peak1	0.00385668	0.319176	-2.24314	9.58464	21.4996	0.392562	0.542683
Pcf11-204	Pcf11	0.0054403	0.33331	-2.35547	3.8811	9.14181	0.239669	0.390244
Sgk1-208	Sgk1	0.00564717	0.33331	-2.4793	4.92189	12.2029	0.272727	0.426829
Clk1-209	Clk1	0.00218021	0.207639	-2.59784	39.0795	101.522	0.619835	0.768293
Nop56-208	Nop56	0.000148902	0.059561	-2.68503	7.59988	20.4059	0.363636	0.52439
Ms4a4c-202	Ms4a4c	0.000509229	0.113162	-2.9724	6.95428	20.6709	0.334711	0.512195
Tnfaip3-204	Tnfaip3	0.000466578	0.113162	-2.97445	9.00441	26.7832	0.376033	0.54878
Fam169b-203	Fam169b	0.000584332	0.116866	-2.98168	5.4713	16.3137	0.297521	0.487805
Id3-202	Id3	0.00145956	0.152783	-2.98563	7.52875	22.4781	0.338843	0.518293
Tdrp-202	Tdrp	1.61902e-05	0.0223758	-3.28058	3.35918	11.0201	0.214876	0.414634
Xcl1-201	Xcl1	0.000316506	0.105502	-3.32217	10.259	34.0821	0.367769	0.567073

## Sheet: Memory CD4
Feature ID	Gene name	P-value (Educated vs Control)	FDR step up (Educated vs Control)	Fold change (Educated vs Control)	LSMean(Educated) (Educated vs Control)	LSMean(Control) (Educated vs Control)	Pct(Educated) (Educated vs Control)	Pct(Control) (Educated vs Control)
Dtx1-202	Dtx1	0.000371608	0.0841724	2.87692	10.8926	3.7862	0.394628	0.22449
Rab10-201	Rab10	0.000578994	0.096499	2.8088	16.4376	5.8522	0.479339	0.29932
Nkg7-202	Nkg7	0.00260504	0.192304	2.80439	12.5896	4.48926	0.371901	0.217687
Gmfg-205	Gmfg	0.000332498	0.0841724	2.70714	267.334	98.7512	0.849174	0.70068
Acp5-205	Acp5	0.00229501	0.1836	2.57751	10.8979	4.22806	0.404959	0.244898
Psmb5-202	Psmb5	0.00307864	0.192415	2.52487	19.6524	7.78353	0.508264	0.353741
Itgb2-204	Itgb2	0.00541811	0.242387	2.46435	32.76	13.2936	0.580579	0.428571
Ankrd44-202	Ankrd44	0.00613485	0.255619	2.35208	28.9739	12.3184	0.561983	0.414966
Il18r1-206	Il18r1	0.00758007	0.273452	2.34238	9.11553	3.89157	0.36157	0.22449
Ywhae-205	Ywhae	0.00522266	0.242387	2.31995	29.1669	12.5722	0.559917	0.414966
D8Ertd738e-201	D8Ertd738e	0.00871276	0.285664	2.28209	83.8775	36.7547	0.721074	0.591837
G3bp2-208	G3bp2	0.00994258	0.305925	2.25836	10.7802	4.77346	0.404959	0.265306
Dnaja1-208	Dnaja1	0.000378776	0.0841724	2.20039	368.753	167.585	0.88843	0.789116
Sh3glb1-206	Sh3glb1	0.00566854	0.246458	2.14399	41.285	19.2561	0.617769	0.482993
Emc7-201	Emc7	0.00765664	0.273452	2.11638	6.25106	2.95365	0.318182	0.190476
Chmp3-204	Chmp3	0.00856293	0.285431	2.11409	5.45927	2.58232	0.293388	0.163265
Rap1b-202	Rap1b	0.00273125	0.192304	2.1016	94.8516	45.1331	0.729339	0.62585
Ahsa1-204	Ahsa1	0.00601013	0.255619	2.09788	5.2542	2.50452	0.28719	0.156463
Cd82-207	Cd82	0.00744269	0.273452	2.07339	28.9422	13.9589	0.557851	0.428571
Luc7l2-203	Luc7l2	0.00344489	0.199771	-2.02245	46.3582	93.757	0.626033	0.721088
Phlda1-202	Phlda1	0.00806151	0.277015	-2.13236	3.58214	7.63841	0.214876	0.340136
Gadd45b-202	Gadd45b	1.03052e-07	0.000206105	-2.20326	11.9744	26.3827	0.404959	0.496599
Pnrc1-202	Pnrc1	0.00360482	0.199771	-2.24691	86.8962	195.248	0.710744	0.823129
Rel-201	Rel	0.00351941	0.199771	-2.28386	3.63087	8.29241	0.216942	0.353741
Tsc22d3-206	Tsc22d3	0.00369577	0.199771	-2.2919	12.7507	29.2233	0.421488	0.544218
Chic2-202	Chic2	0.00746005	0.273452	-2.29696	11.8011	27.1066	0.419421	0.564626
Dusp1-201	Dusp1	0.000170758	0.0841724	-2.5255	76.2447	192.556	0.661157	0.768707
Nfkbia-202	Nfkbia	0.000962974	0.120372	-2.71611	150.699	409.316	0.75	0.877551

## Sheet: Cytotoxic CD8
Feature ID	Gene name	P-value (Educated vs Control)	FDR step up (Educated vs Control)	Fold change (Educated vs Control)	LSMean(Educated) (Educated vs Control)	LSMean(Control) (Educated vs Control)	Pct(Educated) (Educated vs Control)	Pct(Control) (Educated vs Control)
Higd1a-204	Higd1a	0.000920949	0.265664	5.89319	40.2706	6.83341	0.64	0.322581
Cebpz-202	Cebpz	0.00242628	0.331695	5.74393	37.9966	6.6151	0.626667	0.322581
Neat1-203	Neat1	0.00131295	0.265664	5.2118	26.6448	5.11241	0.573333	0.274194
Ddx46-205	Ddx46	0.00470786	0.357439	5.15051	36.5996	7.10601	0.613333	0.33871
Bzw2-202	Bzw2	0.00434681	0.357439	4.96147	43.0219	8.6712	0.626667	0.370968
Ilf2-205	Ilf2	0.00482542	0.357439	4.42089	14.8367	3.35604	0.48	0.209677
Nudt21-203	Nudt21	0.00761655	0.448032	4.12431	32.848	7.9645	0.613333	0.354839
Sms-202	Sms	0.00998136	0.453364	4.03184	27.1572	6.73567	0.573333	0.322581
Haus3-206	Haus3	0.00883051	0.453364	3.93458	9.77925	2.48547	0.4	0.16129
Psma6-203	Psma6	0.00461417	0.357439	3.61482	26.2415	7.25944	0.56	0.354839
Ctss-202	Ctss	0.000438094	0.265664	2.96736	25.0944	8.45681	0.573333	0.354839
Ndufab1-208	Ndufab1	0.00108591	0.265664	2.80643	24.5673	8.7539	0.533333	0.387097
Rap1a-203	Rap1a	0.00905194	0.453364	2.32765	97.2547	41.7823	0.786667	0.612903
Dusp1-201	Dusp1	0.00413255	0.357439	-2.2366	134.056	299.83	0.773333	0.83871
Lamp1-202	Lamp1	0.00119577	0.265664	-2.36055	9.84412	23.2375	0.413333	0.532258
Arf4-204	Arf4	0.0053678	0.370193	-2.56494	47.5455	121.952	0.653333	0.774194
Atp2b1-203	Atp2b1	0.00658818	0.425044	-2.884	10.1222	29.1924	0.4	0.548387
Ubac2-204	Ubac2	0.00235868	0.331695	-2.89799	13.4844	39.0776	0.44	0.580645
S100a10-203	S100a10	0.00426321	0.357439	-2.98867	253.298	757.024	0.826667	0.935484
Pnrc1-202	Pnrc1	7.62681e-05	0.152536	-3.12084	144.752	451.748	0.8	0.919355
Nfkbia-202	Nfkbia	0.000185415	0.185415	-3.49178	202.59	707.401	0.8	0.919355
Xrn2-203	Xrn2	0.00243767	0.331695	-3.88365	39.4292	153.129	0.613333	0.806452
Fyn-203	Fyn	0.00525764	0.370193	-3.95389	30.6805	121.307	0.573333	0.774194
Kcnc1-202	Kcnc1	0.00740199	0.448032	-4.09291	2.64052	10.8074	0.16	0.403226
Nkg7-202	Nkg7	0.00124188	0.265664	-4.7763	29.4742	140.778	0.493333	0.758065
Retreg1-206	Retreg1	0.00343286	0.357439	-5.00875	3.44484	17.2543	0.213333	0.483871
Lta4h-208	Lta4h	0.00425265	0.357439	-5.10905	5.0484	25.7925	0.28	0.564516
S100a11-201	S100a11	0.000788127	0.265664	-5.26177	19.454	102.362	0.493333	0.725806
Ly6c2-204	Ly6c2	0.00132832	0.265664	-8.27867	4.30275	35.6211	0.213333	0.516129
