# Supplementary material for: Single-cell RNA sequencing reveals Immune Education promotes T cell survival in mice subjected to the cecal ligation and puncture sepsis model
Source: Front Immunol. 2024 Mar 18;15:1366955. doi: 10.3389/fimmu.2024.1366955 (PMC10982361; doi:10.3389/fimmu.2024.1366955)
Supplement: Supplementary file 5 [file Table_4.xls]

## Sheet: Quiescent Naïve CD4
Gene set ID	Gene set description	Gene set size	Normalized enrichment score (CLP vs Control)	P-value (CLP vs Control)	FDR (CLP vs Control)	Leading edge size (CLP vs Control)
path:mmu05171	Coronavirus disease - COVID-19	99	1.82434	0	0.0724257	26
path:mmu05222	Small cell lung cancer	76	-1.26824	0.0222222	0.245691	13
path:mmu05142	Chagas disease	84	-1.28719	0.0392157	0.229541	17
path:mmu04210	Apoptosis	124	-1.29029	0.0377358	0.229827	20
path:mmu04933	AGE-RAGE signaling pathway in diabetic complications	76	-1.30723	0.0232558	0.211503	15
path:mmu04936	Alcoholic liver disease	108	-1.31406	0.0217391	0.209743	20
path:mmu04145	Phagosome	115	-1.33236	0	0.197717	23
path:mmu04727	GABAergic synapse	46	-1.33594	0.0487805	0.196099	14
path:mmu05200	Pathways in cancer	377	-1.34192	0	0.19257	91
path:mmu05207	Chemical carcinogenesis - receptor activation	117	-1.34316	0.0232558	0.192137	26
path:mmu05166	Human T-cell leukemia virus 1 infection	204	-1.34484	0	0.192257	51
path:mmu04211	Longevity regulating pathway	68	-1.35242	0.0408163	0.184829	14
path:mmu04022	cGMP-PKG signaling pathway	102	-1.35313	0.0487805	0.185838	26
path:mmu04390	Hippo signaling pathway	104	-1.35586	0.0238095	0.18471	28
path:mmu05134	Legionellosis	53	-1.35841	0.02	0.183356	15
path:mmu05022	Pathways of neurodegeneration - multiple diseases	359	-1.36534	0	0.183836	83
path:mmu05323	Rheumatoid arthritis	65	-1.37123	0	0.176134	11
path:mmu04151	PI3K-Akt signaling pathway	213	-1.37865	0	0.174744	62
path:mmu05208	Chemical carcinogenesis - reactive oxygen species	176	-1.37929	0.0408163	0.176213	63
path:mmu05144	Malaria	38	-1.3809	0.0434783	0.176592	11
path:mmu04913	Ovarian steroidogenesis	20	-1.38447	0.0465116	0.173772	6
path:mmu04612	Antigen processing and presentation	61	-1.40173	0.0238095	0.160515	10
path:mmu05205	Proteoglycans in cancer	137	-1.40439	0	0.16235	29
path:mmu04664	Fc epsilon RI signaling pathway	59	-1.40768	0.0425532	0.161559	15
path:mmu05415	Diabetic cardiomyopathy	156	-1.41035	0.0363636	0.161759	61
path:mmu04918	Thyroid hormone synthesis	43	-1.41795	0	0.153712	13
path:mmu04921	Oxytocin signaling pathway	97	-1.42164	0	0.150912	26
path:mmu04728	Dopaminergic synapse	84	-1.43653	0.0425532	0.135775	21
path:mmu05163	Human cytomegalovirus infection	178	-1.4387	0	0.136378	40
path:mmu05231	Choline metabolism in cancer	71	-1.44014	0.0392157	0.137275	17
path:mmu00561	Glycerolipid metabolism	47	-1.4434	0.0238095	0.136245	16
path:mmu05202	Transcriptional misregulation in cancer	136	-1.45164	0	0.127779	43
path:mmu04024	cAMP signaling pathway	120	-1.45671	0	0.124809	32
path:mmu04750	Inflammatory mediator regulation of TRP channels	57	-1.45723	0	0.127037	23
path:mmu04928	Parathyroid hormone synthesis, secretion and action	74	-1.46309	0.0243902	0.123045	20
path:mmu03018	RNA degradation	74	-1.46962	0.0204082	0.120127	26
path:mmu05132	Salmonella infection	227	-1.47414	0	0.118968	40
path:mmu04137	Mitophagy - animal	62	-1.47501	0	0.120303	10
path:mmu05020	Prion disease	213	-1.48398	0.0212766	0.114247	76
path:mmu04666	Fc gamma R-mediated phagocytosis	79	-1.50395	0	0.104655	32
path:mmu05146	Amoebiasis	65	-1.5073	0.0222222	0.105495	14
path:mmu05416	Viral myocarditis	50	-1.50777	0	0.11029	11
path:mmu04724	Glutamatergic synapse	60	-1.50923	0.0238095	0.110936	20
path:mmu04310	Wnt signaling pathway	105	-1.51799	0	0.109647	30
path:mmu04725	Cholinergic synapse	69	-1.52142	0	0.110308	21
path:mmu00280	Valine, leucine and isoleucine degradation	44	-1.52676	0	0.111003	13
path:mmu00052	Galactose metabolism	23	-1.52829	0.05	0.11131	5
path:mmu04922	Glucagon signaling pathway	73	-1.53488	0.0217391	0.108158	20
path:mmu04014	Ras signaling pathway	145	-1.5409	0.025641	0.104835	33
path:mmu04961	Endocrine and other factor-regulated calcium reabsorption	36	-1.54334	0.0204082	0.105914	14
path:mmu04611	Platelet activation	89	-1.54744	0	0.105167	25
path:mmu05412	Arrhythmogenic right ventricular cardiomyopathy	42	-1.55979	0	0.0961232	13
path:mmu05030	Cocaine addiction	24	-1.56169	0	0.0965351	7
path:mmu04810	Regulation of actin cytoskeleton	158	-1.56269	0	0.0985202	39
path:mmu05410	Hypertrophic cardiomyopathy	50	-1.56405	0	0.0995685	14
path:mmu05211	Renal cell carcinoma	64	-1.56752	0	0.100687	21
path:mmu05135	Yersinia infection	123	-1.57047	0	0.0973285	32
path:mmu05012	Parkinson disease	211	-1.57091	0	0.100805	80
path:mmu04926	Relaxin signaling pathway	82	-1.57285	0	0.10087	23
path:mmu04713	Circadian entrainment	51	-1.57543	0	0.101575	17
path:mmu05310	Asthma	19	-1.59067	0	0.0904529	6
path:mmu05417	Lipid and atherosclerosis	168	-1.60243	0	0.088032	47
path:mmu04015	Rap1 signaling pathway	143	-1.61789	0	0.0796594	56
path:mmu04744	Phototransduction	11	-1.62191	0.0204082	0.0810295	6
path:mmu04915	Estrogen signaling pathway	79	-1.62267	0	0.084888	23
path:mmu04510	Focal adhesion	131	-1.68344	0	0.0519939	33
path:mmu05014	Amyotrophic lateral sclerosis	293	-1.69798	0	0.0434369	78
path:mmu05414	Dilated cardiomyopathy	51	-1.70186	0	0.04585	16
path:mmu04722	Neurotrophin signaling pathway	95	-1.71143	0	0.0436924	20
path:mmu04530	Tight junction	111	-1.72306	0	0.0433283	35
path:mmu04657	IL-17 signaling pathway	64	-1.74951	0	0.0352128	16
path:mmu04010	MAPK signaling pathway	207	-1.75941	0	0.034191	53
path:mmu04670	Leukocyte transendothelial migration	75	-1.76761	0	0.0355514	27
path:mmu04141	Protein processing in endoplasmic reticulum	153	-1.77738	0	0.035763	29
path:mmu05215	Prostate cancer	77	-1.79306	0	0.0300109	15
path:mmu04912	GnRH signaling pathway	67	-1.79396	0	0.033012	28
path:mmu05418	Fluid shear stress and atherosclerosis	110	-1.80478	0	0.031178	28
path:mmu01230	Biosynthesis of amino acids	56	-1.82274	0	0.0288855	33
path:mmu04520	Adherens junction	57	-1.83308	0	0.028296	16
path:mmu00020	Citrate cycle (TCA cycle)	27	-1.83366	0	0.033012	19
path:mmu05100	Bacterial invasion of epithelial cells	57	-1.83861	0	0.0363132	17
path:mmu00010	Glycolysis / Gluconeogenesis	43	-1.8665	0	0.0371385	15
path:mmu01210	2-Oxocarboxylic acid metabolism	15	-1.92351	0	0.033012	12
path:mmu05031	Amphetamine addiction	39	-1.93654	0	0.041265	12
path:mmu03040	Spliceosome	129	-2.11766	0	0.016506	56

## Sheet: Primed Naïve CD4
Gene set ID	Gene set description	Gene set size	Normalized enrichment score (CLP vs Control)	P-value (CLP vs Control)	FDR (CLP vs Control)	Leading edge size (CLP vs Control)
path:mmu04144	Endocytosis	221	-1.34057	0.0243902	0.222662	52
path:mmu05135	Yersinia infection	123	-1.35009	0.0243902	0.220431	24
path:mmu05034	Alcoholism	77	-1.3563	0	0.224478	21
path:mmu05016	Huntington disease	239	-1.36424	0	0.221399	72
path:mmu05010	Alzheimer disease	297	-1.37036	0.0222222	0.219685	84
path:mmu04611	Platelet activation	89	-1.38133	0.03125	0.209001	27
path:mmu04728	Dopaminergic synapse	84	-1.39035	0	0.20057	25
path:mmu05163	Human cytomegalovirus infection	178	-1.39211	0.025	0.203041	42
path:mmu04137	Mitophagy - animal	62	-1.39407	0.037037	0.205256	18
path:mmu04713	Circadian entrainment	51	-1.39437	0	0.209361	11
path:mmu00910	Nitrogen metabolism	9	-1.39912	0.0454545	0.209957	4
path:mmu05412	Arrhythmogenic right ventricular cardiomyopathy	42	-1.40064	0.027027	0.210577	11
path:mmu01200	Carbon metabolism	90	-1.40539	0	0.210458	34
path:mmu05031	Amphetamine addiction	39	-1.42336	0.0238095	0.189965	13
path:mmu04660	T cell receptor signaling pathway	97	-1.43577	0.0188679	0.174167	24
path:mmu00190	Oxidative phosphorylation	106	-1.43934	0.0447761	0.173212	36
path:mmu04913	Ovarian steroidogenesis	20	-1.44485	0.030303	0.167603	9
path:mmu04015	Rap1 signaling pathway	143	-1.45081	0	0.165588	30
path:mmu04062	Chemokine signaling pathway	138	-1.46243	0	0.155564	28
path:mmu05022	Pathways of neurodegeneration - multiple diseases	359	-1.46741	0	0.153147	103
path:mmu03008	Ribosome biogenesis in eukaryotes	71	-1.4723	0.0196078	0.150144	27
path:mmu05133	Pertussis	55	-1.47852	0.0263158	0.14888	14
path:mmu05014	Amyotrophic lateral sclerosis	293	-1.49802	0	0.136131	89
path:mmu04722	Neurotrophin signaling pathway	95	-1.49917	0.0192308	0.138476	23
path:mmu04510	Focal adhesion	131	-1.50403	0	0.13619	22
path:mmu04926	Relaxin signaling pathway	82	-1.50968	0	0.136495	18
path:mmu04657	IL-17 signaling pathway	64	-1.51127	0.0192308	0.139634	18
path:mmu05032	Morphine addiction	47	-1.51616	0.030303	0.137164	11
path:mmu03030	DNA replication	35	-1.51739	0	0.140535	10
path:mmu03410	Base excision repair	33	-1.52374	0	0.136683	16
path:mmu05012	Parkinson disease	211	-1.52862	0	0.135773	72
path:mmu00900	Terpenoid backbone biosynthesis	22	-1.53112	0.05	0.140135	10
path:mmu05231	Choline metabolism in cancer	71	-1.5313	0.0243902	0.145524	32
path:mmu04810	Regulation of actin cytoskeleton	158	-1.53151	0.025	0.151345	33
path:mmu05207	Chemical carcinogenesis - receptor activation	117	-1.56054	0	0.130821	34
path:mmu04723	Retrograde endocannabinoid signaling	88	-1.59016	0	0.107285	33
path:mmu04927	Cortisol synthesis and secretion	40	-1.59226	0	0.108962	13
path:mmu05418	Fluid shear stress and atherosclerosis	110	-1.60628	0	0.1036	22
path:mmu04211	Longevity regulating pathway	68	-1.62373	0	0.0919831	39
path:mmu05020	Prion disease	213	-1.63688	0	0.0840808	70
path:mmu04714	Thermogenesis	174	-1.637	0	0.0890267	63
path:mmu05414	Dilated cardiomyopathy	51	-1.68255	0	0.0585563	13
path:mmu04921	Oxytocin signaling pathway	97	-1.68703	0	0.0612589	31
path:mmu04915	Estrogen signaling pathway	79	-1.68709	0	0.0656345	24
path:mmu00120	Primary bile acid biosynthesis	8	-1.68976	0	0.0706833	4
path:mmu05410	Hypertrophic cardiomyopathy	50	-1.69568	0	0.0735707	12
path:mmu03040	Spliceosome	129	-1.70407	0	0.0737072	51
path:mmu05132	Salmonella infection	227	-1.73948	0	0.0558537	61
path:mmu01230	Biosynthesis of amino acids	56	-1.73972	0	0.0620596	26
path:mmu00650	Butanoate metabolism	15	-1.76622	0	0.0427911	8
path:mmu03430	Mismatch repair	22	-1.80004	0	0.025739	13
path:mmu04928	Parathyroid hormone synthesis, secretion and action	74	-1.80924	0	0.027026	20
path:mmu04540	Gap junction	54	-1.82857	0	0.0252242	17
path:mmu04670	Leukocyte transendothelial migration	75	-1.89244	0	0.013513	20
path:mmu04962	Vasopressin-regulated water reabsorption	35	-1.90697	0	0.0120115	18
path:mmu04530	Tight junction	111	-1.91029	0	0.0180173	31
path:mmu05100	Bacterial invasion of epithelial cells	57	-1.93912	0	0	14

## Sheet: Naïve CD8
Gene set ID	Gene set description	Gene set size	Normalized enrichment score (CLP vs Control)	P-value (CLP vs Control)	FDR (CLP vs Control)	Leading edge size (CLP vs Control)
path:mmu00591	Linoleic acid metabolism	7	1.68458	0	0.198847	4
path:mmu00740	Riboflavin metabolism	7	1.63886	0.0487805	0.145533	4
path:mmu00430	Taurine and hypotaurine metabolism	8	1.62168	0.0166667	0.116234	3
path:mmu03010	Ribosome	52	1.57685	0.0238095	0.136167	8
path:mmu00750	Vitamin B6 metabolism	6	1.54737	0	0.142363	4
path:mmu00563	Glycosylphosphatidylinositol (GPI)-anchor biosynthesis	25	1.54271	0.0196078	0.123439	8
path:mmu00730	Thiamine metabolism	7	1.47196	0.0227273	0.170029	6
path:mmu00970	Aminoacyl-tRNA biosynthesis	44	1.46783	0.04	0.154659	13
path:mmu05171	Coronavirus disease - COVID-19	99	1.42866	0	0.190202	21
path:mmu04270	Vascular smooth muscle contraction	74	-1.30853	0.0392157	0.150063	20
path:mmu04910	Insulin signaling pathway	109	-1.3226	0.0416667	0.138276	18
path:mmu04211	Longevity regulating pathway	68	-1.35287	0.0434783	0.12165	16
path:mmu04066	HIF-1 signaling pathway	87	-1.36175	0.0338983	0.115015	38
path:mmu04725	Cholinergic synapse	69	-1.36989	0.0204082	0.109822	14
path:mmu04514	Cell adhesion molecules	89	-1.37388	0	0.106381	25
path:mmu04370	VEGF signaling pathway	50	-1.38257	0.0204082	0.100654	13
path:mmu04914	Progesterone-mediated oocyte maturation	69	-1.38656	0.0192308	0.0981839	12
path:mmu04726	Serotonergic synapse	59	-1.39947	0	0.09006	18
path:mmu00062	Fatty acid elongation	22	-1.40065	0.04	0.0897743	13
path:mmu03015	mRNA surveillance pathway	83	-1.40649	0	0.0875378	41
path:mmu05226	Gastric cancer	96	-1.41002	0.0217391	0.0853534	25
path:mmu05218	Melanoma	50	-1.41629	0.0192308	0.0826646	17
path:mmu05202	Transcriptional misregulation in cancer	136	-1.41682	0.0392157	0.0829967	30
path:mmu04919	Thyroid hormone signaling pathway	102	-1.42108	0.0416667	0.0817233	23
path:mmu04922	Glucagon signaling pathway	73	-1.42148	0.0188679	0.0820558	18
path:mmu05322	Systemic lupus erythematosus	44	-1.42473	0.0188679	0.0804145	9
path:mmu03410	Base excision repair	33	-1.42674	0.0434783	0.0800393	8
path:mmu05164	Influenza A	128	-1.42823	0.0196078	0.0802489	30
path:mmu04070	Phosphatidylinositol signaling system	80	-1.43373	0.0384615	0.0774903	18
path:mmu04750	Inflammatory mediator regulation of TRP channels	57	-1.43443	0.0384615	0.077565	12
path:mmu04918	Thyroid hormone synthesis	43	-1.44109	0.0163934	0.0742651	8
path:mmu04140	Autophagy - animal	128	-1.45542	0	0.0665457	33
path:mmu04390	Hippo signaling pathway	104	-1.4572	0.0192308	0.0662975	38
path:mmu04924	Renin secretion	36	-1.46067	0.0185185	0.0654296	11
path:mmu05224	Breast cancer	98	-1.46944	0	0.0614455	26
path:mmu05169	Epstein-Barr virus infection	182	-1.47078	0	0.0610286	45
path:mmu04724	Glutamatergic synapse	60	-1.47605	0	0.0589675	14
path:mmu04110	Cell cycle	121	-1.47959	0	0.0558596	47
path:mmu04261	Adrenergic signaling in cardiomyocytes	86	-1.48346	0	0.0555184	21
path:mmu04710	Circadian rhythm	31	-1.4841	0.0434783	0.0558166	15
path:mmu04668	TNF signaling pathway	96	-1.49318	0.0384615	0.0520923	15
path:mmu04672	Intestinal immune network for IgA production	35	-1.50385	0.0178571	0.0484407	10
path:mmu05165	Human papillomavirus infection	240	-1.50874	0	0.0468429	63
path:mmu04146	Peroxisome	68	-1.51682	0	0.0441556	17
path:mmu04115	p53 signaling pathway	66	-1.52107	0	0.0433023	29
path:mmu05032	Morphine addiction	47	-1.52228	0.0357143	0.0432461	11
path:mmu04072	Phospholipase D signaling pathway	105	-1.52368	0.0178571	0.0433252	34
path:mmu05213	Endometrial cancer	55	-1.52499	0	0.0432683	15
path:mmu05414	Dilated cardiomyopathy	51	-1.52662	0.0357143	0.0433489	10
path:mmu04012	ErbB signaling pathway	69	-1.52735	0	0.0432912	12
path:mmu05225	Hepatocellular carcinoma	129	-1.5353	0	0.041261	30
path:mmu00270	Cysteine and methionine metabolism	41	-1.54334	0.0392157	0.0386283	20
path:mmu05219	Bladder cancer	31	-1.54414	0.0392157	0.038672	10
path:mmu04925	Aldosterone synthesis and secretion	62	-1.54434	0.0357143	0.0388609	13
path:mmu01040	Biosynthesis of unsaturated fatty acids	23	-1.55341	0.0357143	0.0367216	14
path:mmu04022	cGMP-PKG signaling pathway	102	-1.55747	0.0169492	0.0355737	30
path:mmu04350	TGF-beta signaling pathway	55	-1.55893	0.0212766	0.0355919	14
path:mmu04144	Endocytosis	221	-1.56157	0	0.0351616	52
path:mmu04714	Thermogenesis	174	-1.565	0	0.0347235	55
path:mmu04650	Natural killer cell mediated cytotoxicity	93	-1.56743	0.02	0.0339728	19
path:mmu04218	Cellular senescence	148	-1.56812	0	0.0342844	45
path:mmu04962	Vasopressin-regulated water reabsorption	35	-1.57757	0	0.0318089	5
path:mmu04213	Longevity regulating pathway - multiple species	44	-1.57759	0	0.0321062	14
path:mmu04611	Platelet activation	89	-1.57979	0	0.0320929	27
path:mmu04935	Growth hormone synthesis, secretion and action	84	-1.59295	0	0.0287278	17
path:mmu04966	Collecting duct acid secretion	18	-1.59838	0.0208333	0.0269093	10
path:mmu05010	Alzheimer disease	297	-1.59854	0	0.0271705	70
path:mmu05203	Viral carcinogenesis	166	-1.60163	0	0.0262868	42
path:mmu04621	NOD-like receptor signaling pathway	139	-1.60405	0	0.0260494	40
path:mmu04658	Th1 and Th2 cell differentiation	78	-1.6068	0.0212766	0.0256395	11
path:mmu04666	Fc gamma R-mediated phagocytosis	79	-1.61361	0	0.0245443	28
path:mmu05220	Chronic myeloid leukemia	74	-1.61546	0	0.0241108	17
path:mmu04114	Oocyte meiosis	91	-1.64091	0	0.0190038	34
path:mmu04071	Sphingolipid signaling pathway	104	-1.64134	0	0.0188526	27
path:mmu05170	Human immunodeficiency virus 1 infection	175	-1.64771	0	0.0172871	38
path:mmu01521	EGFR tyrosine kinase inhibitor resistance	57	-1.64827	0	0.0172927	14
path:mmu05200	Pathways in cancer	377	-1.64857	0	0.0174786	102
path:mmu05211	Renal cell carcinoma	64	-1.65218	0.0181818	0.01694	25
path:mmu04934	Cushing syndrome	104	-1.65263	0	0.0167579	30
path:mmu04151	PI3K-Akt signaling pathway	213	-1.65547	0	0.0165717	59
path:mmu05206	MicroRNAs in cancer	131	-1.65806	0	0.016193	33
path:mmu05146	Amoebiasis	65	-1.66132	0	0.0158057	15
path:mmu01522	Endocrine resistance	72	-1.66241	0	0.0157948	19
path:mmu04010	MAPK signaling pathway	207	-1.667	0	0.0146144	50
path:mmu05222	Small cell lung cancer	76	-1.66906	0	0.014392	21
path:mmu04068	FoxO signaling pathway	112	-1.6723	0	0.0141644	32
path:mmu04933	AGE-RAGE signaling pathway in diabetic complications	76	-1.6781	0	0.0135274	22
path:mmu00071	Fatty acid degradation	37	-1.68774	0	0.0122619	11
path:mmu04912	GnRH signaling pathway	67	-1.68994	0	0.0124132	16
path:mmu05410	Hypertrophic cardiomyopathy	50	-1.69789	0.0178571	0.0121495	14
path:mmu04727	GABAergic synapse	46	-1.71209	0	0.0116669	13
path:mmu01212	Fatty acid metabolism	55	-1.7183	0	0.0103125	16
path:mmu04136	Autophagy - other	30	-1.71837	0	0.0104465	11
path:mmu04640	Hematopoietic cell lineage	68	-1.72928	0	0.00926093	23
path:mmu04659	Th17 cell differentiation	95	-1.73535	0	0.00893753	14
path:mmu04024	cAMP signaling pathway	120	-1.73745	0	0.00860539	39
path:mmu05016	Huntington disease	239	-1.73956	0	0.00826415	91
path:mmu04625	C-type lectin receptor signaling pathway	87	-1.73984	0	0.00837893	21
path:mmu05022	Pathways of neurodegeneration - multiple diseases	359	-1.74107	0	0.00826092	126
path:mmu05152	Tuberculosis	134	-1.74132	0	0.00837893	36
path:mmu04014	Ras signaling pathway	145	-1.75214	0	0.00704316	30
path:mmu04932	Non-alcoholic fatty liver disease	130	-1.75804	0	0.00640742	51
path:mmu04380	Osteoclast differentiation	105	-1.75855	0	0.00650305	33
path:mmu05162	Measles	114	-1.76432	0	0.00634768	21
path:mmu05214	Glioma	61	-1.76948	0	0.00618752	15
path:mmu05415	Diabetic cardiomyopathy	156	-1.77642	0	0.00602236	59
path:mmu04728	Dopaminergic synapse	84	-1.77938	0	0.00585195	18
path:mmu00280	Valine, leucine and isoleucine degradation	44	-1.78275	0	0.00567605	29
path:mmu04662	B cell receptor signaling pathway	73	-1.78772	0	0.00549438	16
path:mmu05161	Hepatitis B	137	-1.79427	0	0.00474806	35
path:mmu05166	Human T-cell leukemia virus 1 infection	204	-1.79486	0	0.00482854	54
path:mmu05163	Human cytomegalovirus infection	178	-1.81364	0	0.004045	50
path:mmu05212	Pancreatic cancer	71	-1.81554	0	0.00411597	25
path:mmu04062	Chemokine signaling pathway	138	-1.82648	0	0.00359097	36
path:mmu04713	Circadian entrainment	51	-1.8285	0	0.00365626	15
path:mmu04612	Antigen processing and presentation	61	-1.82872	0	0.00372397	25
path:mmu04613	Neutrophil extracellular trap formation	95	-1.83153	0	0.00347805	23
path:mmu05323	Rheumatoid arthritis	65	-1.83692	0	0.00354493	14
path:mmu05020	Prion disease	213	-1.84228	0	0.00361444	57
path:mmu05215	Prostate cancer	77	-1.8445	0	0.00368673	24
path:mmu04371	Apelin signaling pathway	89	-1.84562	0	0.00376197	29
path:mmu04540	Gap junction	54	-1.85011	0	0.00349122	22
path:mmu05145	Toxoplasmosis	91	-1.85087	0	0.0035655	27
path:mmu04921	Oxytocin signaling pathway	97	-1.85623	0	0.00364301	30
path:mmu05167	Kaposi sarcoma-associated herpesvirus infection	163	-1.86514	0	0.00335157	42
path:mmu04520	Adherens junction	57	-1.88039	0	0.00342775	16
path:mmu05142	Chagas disease	84	-1.88853	0	0.00272802	16
path:mmu05205	Proteoglycans in cancer	137	-1.8902	0	0.00279298	39
path:mmu04141	Protein processing in endoplasmic reticulum	153	-1.89735	0	0.00204364	36
path:mmu04916	Melanogenesis	61	-1.89789	0	0.00209473	24
path:mmu05030	Cocaine addiction	24	-1.89921	0.0238095	0.00214844	5
path:mmu04210	Apoptosis	124	-1.90646	0	0.00220498	46
path:mmu04670	Leukocyte transendothelial migration	75	-1.90933	0	0.00226458	25
path:mmu05014	Amyotrophic lateral sclerosis	293	-1.91106	0	0.00232748	111
path:mmu05210	Colorectal cancer	80	-1.93693	0	0.000957592	25
path:mmu04216	Ferroptosis	37	-1.9424	0	0.000985757	14
path:mmu04928	Parathyroid hormone synthesis, secretion and action	74	-1.95526	0	0.000507814	32
path:mmu04510	Focal adhesion	131	-1.96037	0	0.000523683	41
path:mmu04145	Phagosome	115	-1.96135	0	0.000540576	32
path:mmu05417	Lipid and atherosclerosis	168	-1.97066	0	0.000558596	36
path:mmu03320	PPAR signaling pathway	43	-1.97552	0	0.000577857	13
path:mmu04810	Regulation of actin cytoskeleton	158	-1.97554	0	0.000598495	43
path:mmu05418	Fluid shear stress and atherosclerosis	110	-1.98537	0	0	26
path:mmu04530	Tight junction	111	-1.98844	0	0	42
path:mmu04722	Neurotrophin signaling pathway	95	-1.99127	0	0	19
path:mmu05207	Chemical carcinogenesis - receptor activation	117	-2.00021	0	0	28
path:mmu04720	Long-term potentiation	42	-2.00127	0	0	16
path:mmu04015	Rap1 signaling pathway	143	-2.01031	0	0	42
path:mmu05140	Leishmaniasis	62	-2.01512	0	0	16
path:mmu04137	Mitophagy - animal	62	-2.01716	0	0	14
path:mmu05208	Chemical carcinogenesis - reactive oxygen species	176	-2.02047	0	0	63
path:mmu05133	Pertussis	55	-2.02582	0	0	14
path:mmu00190	Oxidative phosphorylation	106	-2.027	0	0	56
path:mmu04926	Relaxin signaling pathway	82	-2.03046	0	0	20
path:mmu04660	T cell receptor signaling pathway	97	-2.0399	0	0	22
path:mmu05231	Choline metabolism in cancer	71	-2.05076	0	0	22
path:mmu05135	Yersinia infection	123	-2.05487	0	0	36
path:mmu05416	Viral myocarditis	50	-2.05546	0	0	14
path:mmu05235	PD-L1 expression and PD-1 checkpoint pathway in cancer	82	-2.06075	0	0	18
path:mmu04657	IL-17 signaling pathway	64	-2.06206	0	0	10
path:mmu05100	Bacterial invasion of epithelial cells	57	-2.07796	0	0	18
path:mmu04915	Estrogen signaling pathway	79	-2.08393	0	0	22
path:mmu05012	Parkinson disease	211	-2.08809	0	0	88
path:mmu05034	Alcoholism	77	-2.11421	0	0	18
path:mmu05132	Salmonella infection	227	-2.15026	0	0	64
path:mmu04971	Gastric acid secretion	39	-2.18947	0	0	14
path:mmu03040	Spliceosome	129	-2.25883	0	0	44
path:mmu05031	Amphetamine addiction	39	-2.28001	0	0	12
path:mmu05134	Legionellosis	53	-2.32901	0	0	22

## Sheet: Activated CD8
Gene set ID	Gene set description	Gene set size	Normalized enrichment score (CLP vs Control)	P-value (CLP vs Control)	FDR (CLP vs Control)	Leading edge size (CLP vs Control)
path:mmu05171	Coronavirus disease - COVID-19	99	2.04542	0	0.00382003	31
path:mmu00740	Riboflavin metabolism	7	1.86559	0	0.0152801	1
path:mmu04217	Necroptosis	109	-1.27757	0.0392157	0.234782	32
path:mmu05200	Pathways in cancer	377	-1.32799	0	0.195286	126
path:mmu04110	Cell cycle	121	-1.33057	0.0363636	0.193529	40
path:mmu04926	Relaxin signaling pathway	82	-1.33162	0.0357143	0.19385	32
path:mmu04144	Endocytosis	221	-1.33396	0.04	0.193794	81
path:mmu05163	Human cytomegalovirus infection	178	-1.34494	0.0232558	0.18221	58
path:mmu04022	cGMP-PKG signaling pathway	102	-1.34737	0.0425532	0.181705	23
path:mmu05212	Pancreatic cancer	71	-1.35008	0.0192308	0.182465	29
path:mmu05032	Morphine addiction	47	-1.35174	0.0196078	0.184478	20
path:mmu04727	GABAergic synapse	46	-1.35225	0.0212766	0.185051	21
path:mmu01212	Fatty acid metabolism	55	-1.38109	0.0392157	0.160044	29
path:mmu04722	Neurotrophin signaling pathway	95	-1.38363	0.037037	0.158059	34
path:mmu05167	Kaposi sarcoma-associated herpesvirus infection	163	-1.38951	0	0.153321	31
path:mmu04145	Phagosome	115	-1.39343	0.0208333	0.150804	22
path:mmu04390	Hippo signaling pathway	104	-1.4012	0.0181818	0.143201	31
path:mmu04750	Inflammatory mediator regulation of TRP channels	57	-1.40272	0.0188679	0.142862	21
path:mmu04659	Th17 cell differentiation	95	-1.4089	0.0344828	0.137816	18
path:mmu05152	Tuberculosis	134	-1.41721	0.0172414	0.132162	39
path:mmu00020	Citrate cycle (TCA cycle)	27	-1.42632	0.0208333	0.127374	13
path:mmu01522	Endocrine resistance	72	-1.42794	0.0204082	0.127582	26
path:mmu05133	Pertussis	55	-1.4368	0.0434783	0.122349	20
path:mmu05231	Choline metabolism in cancer	71	-1.43739	0.0178571	0.123681	33
path:mmu04713	Circadian entrainment	51	-1.44393	0.0217391	0.119783	25
path:mmu04151	PI3K-Akt signaling pathway	213	-1.44397	0.0196078	0.121339	61
path:mmu04961	Endocrine and other factor-regulated calcium reabsorption	36	-1.45635	0.0217391	0.110704	14
path:mmu04071	Sphingolipid signaling pathway	104	-1.46077	0.0181818	0.109029	46
path:mmu05322	Systemic lupus erythematosus	44	-1.46164	0.0363636	0.109437	9
path:mmu05206	MicroRNAs in cancer	131	-1.46311	0.02	0.109642	45
path:mmu01200	Carbon metabolism	90	-1.46542	0	0.109633	41
path:mmu04010	MAPK signaling pathway	207	-1.46566	0	0.110511	64
path:mmu00620	Pyruvate metabolism	33	-1.46968	0.0344828	0.108263	18
path:mmu04966	Collecting duct acid secretion	18	-1.47715	0.0227273	0.105192	10
path:mmu05207	Chemical carcinogenesis - receptor activation	117	-1.47812	0.0384615	0.106056	40
path:mmu05010	Alzheimer disease	297	-1.48245	0	0.110039	113
path:mmu04660	T cell receptor signaling pathway	97	-1.48451	0.0175439	0.112097	18
path:mmu04721	Synaptic vesicle cycle	44	-1.48888	0.0185185	0.108976	18
path:mmu04141	Protein processing in endoplasmic reticulum	153	-1.49369	0.0208333	0.106818	36
path:mmu00561	Glycerolipid metabolism	47	-1.4947	0.015873	0.107029	25
path:mmu04666	Fc gamma R-mediated phagocytosis	79	-1.50704	0	0.0959156	38
path:mmu04728	Dopaminergic synapse	84	-1.51344	0	0.0936895	30
path:mmu04977	Vitamin digestion and absorption	14	-1.51527	0.0238095	0.09482	10
path:mmu04014	Ras signaling pathway	145	-1.51659	0	0.0957006	57
path:mmu04370	VEGF signaling pathway	50	-1.51699	0	0.0966145	20
path:mmu04723	Retrograde endocannabinoid signaling	88	-1.52507	0	0.0893827	42
path:mmu05214	Glioma	61	-1.53089	0	0.0865013	26
path:mmu00780	Biotin metabolism	3	-1.53452	0.0454545	0.0853953	2
path:mmu05418	Fluid shear stress and atherosclerosis	110	-1.54376	0	0.0784564	28
path:mmu05034	Alcoholism	77	-1.54787	0.0204082	0.0754955	18
path:mmu04270	Vascular smooth muscle contraction	74	-1.55278	0	0.0734143	25
path:mmu04260	Cardiac muscle contraction	48	-1.5571	0.0196078	0.0719277	10
path:mmu04932	Non-alcoholic fatty liver disease	130	-1.55752	0	0.0724757	55
path:mmu04216	Ferroptosis	37	-1.56339	0	0.0694678	12
path:mmu05016	Huntington disease	239	-1.56376	0	0.0710834	98
path:mmu04350	TGF-beta signaling pathway	55	-1.57099	0.0384615	0.067524	22
path:mmu04915	Estrogen signaling pathway	79	-1.5781	0	0.0637909	26
path:mmu05134	Legionellosis	53	-1.58712	0	0.0590835	17
path:mmu05022	Pathways of neurodegeneration - multiple diseases	359	-1.59401	0	0.0561545	140
path:mmu04724	Glutamatergic synapse	60	-1.5945	0	0.0576323	24
path:mmu01230	Biosynthesis of amino acids	56	-1.6104	0	0.0493959	19
path:mmu04015	Rap1 signaling pathway	143	-1.61257	0	0.049455	44
path:mmu00750	Vitamin B6 metabolism	6	-1.61826	0.0416667	0.0481671	4
path:mmu04714	Thermogenesis	174	-1.61993	0	0.0491204	71
path:mmu04726	Serotonergic synapse	59	-1.6229	0	0.0491765	28
path:mmu04922	Glucagon signaling pathway	73	-1.63	0	0.0467744	26
path:mmu04657	IL-17 signaling pathway	64	-1.63665	0.0238095	0.0447255	16
path:mmu03015	mRNA surveillance pathway	83	-1.66521	0	0.0325616	35
path:mmu04510	Focal adhesion	131	-1.66874	0	0.0325978	43
path:mmu05205	Proteoglycans in cancer	137	-1.67784	0	0.0286977	51
path:mmu04744	Phototransduction	11	-1.68389	0.0425532	0.0274264	6
path:mmu04114	Oocyte meiosis	91	-1.69008	0	0.0260573	33
path:mmu04670	Leukocyte transendothelial migration	75	-1.69144	0	0.0270996	20
path:mmu05100	Bacterial invasion of epithelial cells	57	-1.71598	0	0.0229769	18
path:mmu04612	Antigen processing and presentation	61	-1.71878	0.0204082	0.0226058	18
path:mmu00515	Mannose type O-glycan biosynthesis	17	-1.73118	0	0.0214849	7
path:mmu04137	Mitophagy - animal	62	-1.73227	0	0.0217577	11
path:mmu04540	Gap junction	54	-1.74253	0	0.0189067	26
path:mmu05208	Chemical carcinogenesis - reactive oxygen species	176	-1.75108	0	0.0174141	79
path:mmu04810	Regulation of actin cytoskeleton	158	-1.75361	0	0.0166309	34
path:mmu05219	Bladder cancer	31	-1.76099	0	0.0166824	15
path:mmu05135	Yersinia infection	123	-1.76672	0	0.0167403	30
path:mmu04530	Tight junction	111	-1.78334	0	0.0157556	27
path:mmu05020	Prion disease	213	-1.80867	0	0.00900319	96
path:mmu04611	Platelet activation	89	-1.83977	0	0.00727181	25
path:mmu05031	Amphetamine addiction	39	-1.84653	0	0.00525186	20
path:mmu05132	Salmonella infection	227	-1.85379	0	0.00572931	52
path:mmu05014	Amyotrophic lateral sclerosis	293	-1.85975	0	0.00630224	127
path:mmu05012	Parkinson disease	211	-1.90875	0	0.00525186	102
path:mmu05415	Diabetic cardiomyopathy	156	-1.91006	0	0.00590835	81
path:mmu04921	Oxytocin signaling pathway	97	-1.9274	0	0.0067524	41
path:mmu04912	GnRH signaling pathway	67	-1.97112	0	0.0078778	32
path:mmu04971	Gastric acid secretion	39	-1.9734	0	0.00945335	22
path:mmu00190	Oxidative phosphorylation	106	-2.01137	0	0.0039389	59
path:mmu04720	Long-term potentiation	42	-2.02027	0	0	23
path:mmu04520	Adherens junction	57	-2.02909	0	0	24
path:mmu03040	Spliceosome	129	-2.0788	0	0	67

## Sheet: Memory CD4
Gene set ID	Gene set description	Gene set size	Normalized enrichment score (CLP vs Control)	P-value (CLP vs Control)	FDR (CLP vs Control)	Leading edge size (CLP vs Control)
path:mmu05171	Coronavirus disease - COVID-19	99	1.78951	0	0.0919674	21
path:mmu04144	Endocytosis	221	-1.31852	0.0208333	0.24674	67
path:mmu04020	Calcium signaling pathway	113	-1.34057	0.0238095	0.221828	24
path:mmu04933	AGE-RAGE signaling pathway in diabetic complications	76	-1.34065	0.04	0.224147	25
path:mmu05010	Alzheimer disease	297	-1.36521	0.04	0.202353	103
path:mmu03008	Ribosome biogenesis in eukaryotes	71	-1.36647	0.0434783	0.202743	32
path:mmu04722	Neurotrophin signaling pathway	95	-1.36796	0.0188679	0.202389	26
path:mmu04910	Insulin signaling pathway	109	-1.37168	0	0.20262	33
path:mmu04370	VEGF signaling pathway	50	-1.39595	0.04	0.181514	17
path:mmu01200	Carbon metabolism	90	-1.39845	0.0181818	0.179791	28
path:mmu04360	Axon guidance	116	-1.42883	0.037037	0.149447	35
path:mmu05412	Arrhythmogenic right ventricular cardiomyopathy	42	-1.42891	0.0212766	0.151389	13
path:mmu00430	Taurine and hypotaurine metabolism	8	-1.43154	0.0350877	0.151343	3
path:mmu04260	Cardiac muscle contraction	48	-1.44381	0.0196078	0.140917	16
path:mmu05022	Pathways of neurodegeneration - multiple diseases	359	-1.44479	0.0196078	0.142349	131
path:mmu05034	Alcoholism	77	-1.44845	0.0196078	0.143113	14
path:mmu04728	Dopaminergic synapse	84	-1.44909	0.0212766	0.144142	22
path:mmu03320	PPAR signaling pathway	43	-1.4491	0	0.14643	14
path:mmu04014	Ras signaling pathway	145	-1.45527	0.0188679	0.140069	35
path:mmu05212	Pancreatic cancer	71	-1.45842	0	0.138565	26
path:mmu04152	AMPK signaling pathway	95	-1.46188	0.0204082	0.137526	28
path:mmu04062	Chemokine signaling pathway	138	-1.47573	0	0.134015	29
path:mmu00360	Phenylalanine metabolism	7	-1.48325	0.0212766	0.126195	2
path:mmu04928	Parathyroid hormone synthesis, secretion and action	74	-1.4901	0	0.119538	19
path:mmu04137	Mitophagy - animal	62	-1.49118	0	0.121242	32
path:mmu05135	Yersinia infection	123	-1.49506	0.0178571	0.11968	20
path:mmu00531	Glycosaminoglycan degradation	16	-1.50084	0.0392157	0.116202	4
path:mmu05134	Legionellosis	53	-1.50176	0.0212766	0.117943	26
path:mmu04022	cGMP-PKG signaling pathway	102	-1.50588	0	0.115893	28
path:mmu04926	Relaxin signaling pathway	82	-1.51169	0.0192308	0.113098	18
path:mmu05145	Toxoplasmosis	91	-1.51554	0.0166667	0.110854	16
path:mmu05020	Prion disease	213	-1.52336	0.04	0.107823	79
path:mmu03040	Spliceosome	129	-1.52451	0	0.108518	55
path:mmu04912	GnRH signaling pathway	67	-1.53299	0	0.102417	14
path:mmu00100	Steroid biosynthesis	18	-1.53541	0.0188679	0.102648	7
path:mmu05410	Hypertrophic cardiomyopathy	50	-1.53994	0.047619	0.102137	20
path:mmu04921	Oxytocin signaling pathway	97	-1.54098	0	0.103917	35
path:mmu05414	Dilated cardiomyopathy	51	-1.54185	0	0.104601	15
path:mmu05100	Bacterial invasion of epithelial cells	57	-1.54474	0	0.104914	20
path:mmu05415	Diabetic cardiomyopathy	156	-1.54683	0.0377358	0.105243	65
path:mmu05219	Bladder cancer	31	-1.54945	0	0.104304	19
path:mmu05030	Cocaine addiction	24	-1.55072	0.0172414	0.106842	5
path:mmu05016	Huntington disease	239	-1.5639	0	0.0945324	97
path:mmu04270	Vascular smooth muscle contraction	74	-1.56495	0	0.0969287	24
path:mmu04371	Apelin signaling pathway	89	-1.56591	0	0.0994749	34
path:mmu04744	Phototransduction	11	-1.5758	0.0185185	0.092216	6
path:mmu05205	Proteoglycans in cancer	137	-1.58878	0	0.0875637	56
path:mmu04010	MAPK signaling pathway	207	-1.59132	0	0.0895174	63
path:mmu04914	Progesterone-mediated oocyte maturation	69	-1.59727	0	0.086092	22
path:mmu00220	Arginine biosynthesis	12	-1.61088	0.0238095	0.0778344	2
path:mmu04015	Rap1 signaling pathway	143	-1.61803	0	0.0731018	37
path:mmu05133	Pertussis	55	-1.61998	0	0.0747897	12
path:mmu05014	Amyotrophic lateral sclerosis	293	-1.62245	0	0.077262	118
path:mmu05142	Chagas disease	84	-1.65482	0	0.0577786	29
path:mmu05012	Parkinson disease	211	-1.65544	0	0.0597025	90
path:mmu04114	Oocyte meiosis	91	-1.66607	0	0.0551872	29
path:mmu05417	Lipid and atherosclerosis	168	-1.66861	0	0.0564013	37
path:mmu04714	Thermogenesis	174	-1.67072	0	0.0577432	69
path:mmu00620	Pyruvate metabolism	33	-1.69575	0	0.0454988	13
path:mmu04666	Fc gamma R-mediated phagocytosis	79	-1.703	0	0.0463572	25
path:mmu05132	Salmonella infection	227	-1.71566	0	0.0444257	89
path:mmu05418	Fluid shear stress and atherosclerosis	110	-1.72021	0	0.0442969	33
path:mmu00350	Tyrosine metabolism	14	-1.72026	0.0217391	0.047461	6
path:mmu04510	Focal adhesion	131	-1.73337	0	0.0416026	33
path:mmu04611	Platelet activation	89	-1.73566	0	0.0450695	19
path:mmu00010	Glycolysis / Gluconeogenesis	43	-1.73862	0	0.047762	20
path:mmu04670	Leukocyte transendothelial migration	75	-1.76127	0	0.0417215	17
path:mmu04922	Glucagon signaling pathway	73	-1.77728	0	0.0377726	26
path:mmu04810	Regulation of actin cytoskeleton	158	-1.83435	0	0.0193155	39
path:mmu04915	Estrogen signaling pathway	79	-1.83576	0	0.0220749	23
path:mmu05031	Amphetamine addiction	39	-1.84642	0	0.0206032	15
path:mmu04971	Gastric acid secretion	39	-1.84869	0	0.0247239	9
path:mmu04213	Longevity regulating pathway - multiple species	44	-1.85819	0	0.0270417	17
path:mmu04750	Inflammatory mediator regulation of TRP channels	57	-1.86505	0	0.0309048	21
path:mmu04141	Protein processing in endoplasmic reticulum	153	-1.95728	0	0.0231786	68
path:mmu04530	Tight junction	111	-1.96268	0	0.0463572	26

## Sheet: Cytotoxic CD8
Gene set ID	Gene set description	Gene set size	Normalized enrichment score (CLP vs Control)	P-value (CLP vs Control)	FDR (CLP vs Control)	Leading edge size (CLP vs Control)
path:mmu03010	Ribosome	52	1.99254	0	0	29
path:mmu03050	Proteasome	46	1.848	0.0188679	0.0372675	23
path:mmu00190	Oxidative phosphorylation	106	1.70468	0.0181818	0.127774	53
path:mmu01523	Antifolate resistance	24	1.60503	0.0181818	0.232123	7
path:mmu04714	Thermogenesis	174	1.57598	0	0.243126	77
path:mmu05320	Autoimmune thyroid disease	35	1.57378	0.0204082	0.212957	10
path:mmu04623	Cytosolic DNA-sensing pathway	45	1.57374	0.02	0.186337	24
path:mmu01250	Biosynthesis of nucleotide sugars	35	1.57164	0	0.169183	14
path:mmu03020	RNA polymerase	34	1.56991	0.0204082	0.157588	19
path:mmu00260	Glycine, serine and threonine metabolism	24	1.52794	0.0178571	0.217797	12
path:mmu00520	Amino sugar and nucleotide sugar metabolism	45	1.52592	0	0.204084	17
path:mmu05020	Prion disease	213	1.50156	0	0.206568	90
path:mmu03440	Homologous recombination	39	1.49548	0.0263158	0.200978	13
path:mmu00770	Pantothenate and CoA biosynthesis	16	1.48648	0.0277778	0.206067	6
path:mmu00010	Glycolysis / Gluconeogenesis	43	1.48644	0.0217391	0.194619	12
path:mmu00270	Cysteine and methionine metabolism	41	1.47888	0.0208333	0.202309	19
path:mmu01232	Nucleotide metabolism	65	1.47458	0	0.198582	17
path:mmu05171	Coronavirus disease - COVID-19	99	1.47154	0	0.192168	19
path:mmu01200	Carbon metabolism	90	1.46825	0.02	0.189725	43
path:mmu05415	Diabetic cardiomyopathy	156	1.45744	0.0188679	0.20555	62
path:mmu01240	Biosynthesis of cofactors	114	1.43317	0	0.226062	42
path:mmu00970	Aminoacyl-tRNA biosynthesis	44	1.43238	0.0384615	0.218084	24
path:mmu04514	Cell adhesion molecules	89	1.40932	0.0243902	0.245268	22
path:mmu00250	Alanine, aspartate and glutamate metabolism	22	1.40471	0.0425532	0.243836	5
