# Supplementary material for: Single-cell RNA sequencing reveals Immune Education promotes T cell survival in mice subjected to the cecal ligation and puncture sepsis model
Source: Front Immunol. 2024 Mar 18;15:1366955. doi: 10.3389/fimmu.2024.1366955 (PMC10982361; doi:10.3389/fimmu.2024.1366955)
Supplement: Supplementary file 6 [file Table_5.xls]

## Sheet: Quiescent Naïve CD4
Feature ID	Gene name	P-value (CLP vs Control)	FDR step up (CLP vs Control)	Fold change (CLP vs Control)	LSMean(CLP) (CLP vs Control)	LSMean(Control) (CLP vs Control)	Pct(CLP) (CLP vs Control)	Pct(Control) (CLP vs Control)
Ly6a-206	Ly6a	1.11022e-16	1.11022e-13	14.0563	55.4883	3.94759	0.610656	0.225806
Ly6e-208	Ly6e	0	0	10.8117	659.563	61.0045	0.92623	0.651613
Zbp1-202	Zbp1	4.44089e-16	2.96059e-13	9.05852	22.2467	2.45588	0.487705	0.154839
Rcsd1-205	Rcsd1	1.48166e-09	5.92664e-07	6.03674	33.7642	5.59311	0.569672	0.290323
Ndrg3-206	Ndrg3	1.04273e-07	2.31717e-05	5.22564	17.051	3.26295	0.467213	0.2
Serinc3-202	Serinc3	3.27924e-10	1.63962e-07	5.19358	13.7172	2.64118	0.430328	0.167742
Dtx1-202	Dtx1	1.43245e-07	2.8649e-05	4.48398	8.54332	1.9053	0.352459	0.109677
Socs3-203	Socs3	1.41707e-06	0.00021801	4.47987	16.3807	3.65651	0.459016	0.219355
Trim30a-203	Trim30a	7.46623e-09	2.13321e-06	4.12062	10.4368	2.53281	0.385246	0.16129
Mrpl52-202	Mrpl52	2.31591e-06	0.000289489	4.10201	109.762	26.7581	0.741803	0.535484
Apobec3-207	Apobec3	1.67133e-07	3.03877e-05	4.00346	10.2093	2.55011	0.385246	0.16129
Isg15-201	Isg15	8.70359e-09	2.1759e-06	3.89959	10.3944	2.6655	0.360656	0.167742
Acp5-205	Acp5	5.21888e-06	0.000521888	3.71796	32.7844	8.81785	0.569672	0.367742
Grcc10-203	Grcc10	4.11052e-07	6.85087e-05	3.71549	384.928	103.601	0.909836	0.729032
Kbtbd11-203	Kbtbd11	0.000351035	0.012317	3.39308	31.1718	9.18688	0.565574	0.36129
4932438A13Rik-220	4932438A13Rik	2.47749e-06	0.00029147	3.21762	57.0366	17.7263	0.643443	0.477419
Dennd2d-206	Dennd2d	6.19642e-06	0.000563311	3.21404	11.6571	3.62693	0.401639	0.219355
Smchd1-208	Smchd1	1.34305e-05	0.000959319	3.16726	166.386	52.5332	0.786885	0.632258
Atp1b1-202	Atp1b1	0.0008534	0.0216014	3.11947	16.7917	5.38287	0.459016	0.277419
Ccnd3-219	Ccnd3	8.86301e-06	0.000656519	3.11134	106.931	34.368	0.737705	0.580645
Bod1l-203	Bod1l	0.000798399	0.0205581	3.08683	14.6956	4.76075	0.438525	0.258065
Tsc22d3-206	Tsc22d3	0.00101805	0.0245313	2.90074	92.6698	31.947	0.709016	0.554839
Nop53-204	Nop53	0.00399229	0.060951	2.82182	50.5458	17.9125	0.635246	0.470968
Arid5b-202	Arid5b	0.000453376	0.014625	2.81935	14.2539	5.05573	0.430328	0.270968
9930111J21Rik2-203	9930111J21Rik2	0.00224518	0.0449035	2.69226	20.1301	7.47703	0.479508	0.329032
Ifi27l2a-201	Ifi27l2a	1.75418e-06	0.000250597	2.65151	420.403	158.552	0.848361	0.76129
Anapc16-208	Anapc16	0.00284442	0.0483495	2.60634	10.3145	3.95745	0.389344	0.232258
Psme2-203	Psme2	0.000315636	0.0114777	2.53473	74.9371	29.5641	0.692623	0.56129
Treml2-201	Treml2	0.0033893	0.0542287	2.5133	9.44363	3.75746	0.377049	0.219355
Stat3-204	Stat3	0.000774899	0.0203921	2.48873	8.32651	3.34568	0.352459	0.206452
Chmp4b-202	Chmp4b	0.00833927	0.101698	2.48038	59.0649	23.8128	0.663934	0.522581
Cyfip2-203	Cyfip2	0.00106842	0.0251394	2.45257	11.1334	4.53948	0.401639	0.258065
Ifi47-204	Ifi47	0.00161649	0.0340314	2.42367	11.5638	4.77118	0.401639	0.264516
Ubac2-204	Ubac2	0.00750564	0.0962261	2.42162	13.7672	5.68512	0.442623	0.296774
Samhd1-209	Samhd1	0.000120632	0.00548328	2.39796	53.4892	22.3062	0.622951	0.509677
Ifi208-202	Ifi208	1.75244e-05	0.00109527	2.36158	12.4599	5.27611	0.409836	0.283871
Bst2-202	Bst2	5.33823e-05	0.00266912	2.3602	12.3939	5.25119	0.397541	0.277419
Nemf-210	Nemf	0.00478873	0.072011	2.31988	5.37373	2.31638	0.282787	0.141935
Ube2s-205	Ube2s	0.000139327	0.00589292	2.30956	118.932	51.4955	0.745902	0.63871
Vps13a-211	Vps13a	0.000603672	0.0175556	2.28821	5.02551	2.19626	0.270492	0.135484
Rapgef6-206	Rapgef6	5.69349e-06	0.000542237	2.27252	176.619	77.7194	0.790984	0.696774
Plgrkt-205	Plgrkt	0.0030252	0.0504199	2.24354	11.141	4.9658	0.397541	0.270968
Klhl6-202	Klhl6	0.000614445	0.0175556	2.2397	15.4229	6.88611	0.45082	0.329032
Pik3ip1-203	Pik3ip1	0.00266146	0.0472956	2.19946	56.7074	25.7824	0.647541	0.535484
Psme1-209	Psme1	0.00227036	0.0449576	2.19166	272.684	124.419	0.848361	0.748387
Kmt2a-206	Kmt2a	1.699e-05	0.00109527	2.15478	31.6423	14.6847	0.553279	0.451613
Washc3-204	Washc3	0.00307598	0.0508427	2.12849	5.64813	2.65359	0.290984	0.167742
Polr2g-203	Polr2g	0.00499294	0.0730788	-2.00497	4.45886	8.93987	0.25	0.374194
Hnrnph1-217	Hnrnph1	0.000999129	0.024369	-2.02315	12.4947	25.2787	0.422131	0.522581
Fus-202	Fus	0.00796829	0.0983739	-2.05162	101.842	208.942	0.72541	0.819355
Crip1-204	Crip1	0.000220884	0.00883536	-2.05228	118.311	242.808	0.729508	0.8
Foxp1-216	Foxp1	2.54506e-05	0.00147475	-2.11276	232.307	490.809	0.844262	0.922581
Atp5j-210	Atp5j	0.000345064	0.012317	-2.11864	55.7583	118.132	0.651639	0.748387
Lcp1-205	Lcp1	0.00294945	0.0495706	-2.16694	26.61	57.6622	0.532787	0.63871
Ass1-203	Ass1	0.00764415	0.0973777	-2.23808	3.41431	7.64151	0.209016	0.341935
Trp53-204	Trp53	0.00207686	0.0423849	-2.24572	4.47843	10.0573	0.25	0.393548
Cd28-203	Cd28	0.00990368	0.114493	-2.24919	47.1577	106.067	0.614754	0.729032
Zmynd11-222	Zmynd11	0.00675521	0.0888844	-2.26466	3.04045	6.8856	0.188525	0.329032
Luc7l2-203	Luc7l2	0.00866782	0.104432	-2.26518	72.9922	165.34	0.67623	0.812903
Glud1-203	Glud1	0.00872354	0.104473	-2.2668	4.34577	9.851	0.245902	0.387097
Msn-202	Msn	0.00124484	0.0282919	-2.28902	183.213	419.377	0.807377	0.916129
Add3-210	Add3	0.0059581	0.0839169	-2.30267	15.5627	35.8357	0.459016	0.587097
Gnas-213	Gnas	0.00237255	0.046069	-2.33822	123.972	289.874	0.75	0.864516
Eif5-206	Eif5	0.00280023	0.0483495	-2.34359	29.0464	68.0728	0.553279	0.677419
Arhgap17-206	Arhgap17	0.00535993	0.0776801	-2.34479	3.27616	7.68191	0.20082	0.341935
Sf3b1-204	Sf3b1	0.000608602	0.0175556	-2.34511	171.62	402.468	0.79918	0.909677
Id3-202	Id3	0.000246691	0.00967416	-2.34774	3.86108	9.06484	0.22541	0.348387
Spty2d1-202	Spty2d1	0.00463731	0.0702622	-2.35293	3.11004	7.31771	0.192623	0.335484
Arl4a-201	Arl4a	0.00500456	0.0730788	-2.37626	3.30228	7.84707	0.20082	0.348387
Gimap4-202	Gimap4	0.00153526	0.0330164	-2.39971	15.1185	36.28	0.438525	0.593548
Zfp644-217	Zfp644	0.00379802	0.0588841	-2.42827	9.58004	23.263	0.368852	0.522581
Stk38-224	Stk38	0.00987066	0.114493	-2.436	17.9862	43.8144	0.471311	0.606452
Pnrc1-202	Pnrc1	3.88216e-06	0.000431352	-2.43609	154.984	377.556	0.77459	0.870968
Cct5-202	Cct5	0.00249873	0.0465553	-2.45284	15.966	39.162	0.463115	0.6
Dnajb1-202	Dnajb1	0.00130668	0.0292097	-2.45454	4.91533	12.0649	0.270492	0.412903
Calr-202	Calr	0.00258545	0.0470081	-2.45903	20.2268	49.7384	0.487705	0.645161
Hnrnpa3-206	Hnrnpa3	0.00346667	0.0550266	-2.47551	107.667	266.531	0.729508	0.858065
Mapre1-202	Mapre1	0.00546589	0.078646	-2.49011	8.3157	20.707	0.356557	0.503226
Hsp90b1-205	Hsp90b1	0.00905394	0.107785	-2.49576	6.41047	15.999	0.311475	0.464516
H2afy	.	0.00252017	0.0465553	-2.50919	23.4667	58.8825	0.520492	0.658065
Eloc-211	Eloc	0.0027674	0.0483495	-2.55932	7.23707	18.522	0.327869	0.490323
Hnrnpu-202	Hnrnpu	0.00283727	0.0483495	-2.56002	55.2142	141.349	0.639344	0.774194
Dbi-206	Dbi	0.00253726	0.0465553	-2.57652	3.81903	9.8398	0.22541	0.387097
Dnajb9-202	Dnajb9	0.00285262	0.0483495	-2.59013	3.71976	9.63465	0.221311	0.380645
Tes-201	Tes	0.00733645	0.0946639	-2.59657	8.07596	20.9698	0.344262	0.503226
Hspa5-203	Hspa5	8.71354e-05	0.00411922	-2.61976	162.89	426.733	0.782787	0.903226
Macf1-211	Macf1	0.00355079	0.0556885	-2.62338	77.3338	202.876	0.67623	0.812903
Skap1-207	Skap1	0.000259961	0.00999849	-2.64974	105.457	279.435	0.733607	0.864516
Eif4a1-205	Eif4a1	0.00660604	0.0880805	-2.6509	42.5916	112.906	0.602459	0.754839
4930523C07Rik-202	4930523C07Rik	0.00153113	0.0330164	-2.68818	40.8971	109.939	0.594262	0.735484
Tra2b-207	Tra2b	4.002e-05	0.00210632	-2.69421	99.7423	268.727	0.721311	0.845161
Rasgrp1-202	Rasgrp1	0.000892669	0.0220412	-2.70885	3.80982	10.3202	0.22541	0.387097
Mrpl33-210	Mrpl33	0.00237211	0.046069	-2.71395	16.1826	43.9189	0.454918	0.625806
Pfdn2-203	Pfdn2	0.00250534	0.0465553	-2.71799	5.84202	15.8786	0.29918	0.470968
Srsf3-207	Srsf3	0.0005632	0.0168119	-2.7251	122.059	332.623	0.754098	0.896774
Sf3b2-207	Sf3b2	0.00487104	0.0727021	-2.74492	33.0414	90.696	0.565574	0.729032
Actn1-207	Actn1	0.00645293	0.0867301	-2.74642	15.8659	43.5744	0.45082	0.612903
Brd1-204	Brd1	0.000655596	0.0178478	-2.75116	7.29318	20.0647	0.336066	0.496774
Ppp1r15a-202	Ppp1r15a	0.00249784	0.0465553	-2.76047	118.112	326.044	0.721311	0.870968
Stk17b-202	Stk17b	0.000864055	0.0216014	-2.77306	132.906	368.557	0.754098	0.909677
Rcc2-203	Rcc2	0.0026722	0.0472956	-2.80634	6.10018	17.1192	0.29918	0.470968
Nfkbia-202	Nfkbia	0.00111776	0.0259945	-2.83116	97.1883	275.155	0.692623	0.825806
Cdkn2aip-203	Cdkn2aip	0.00047821	0.0151813	-2.83371	3.05331	8.65221	0.188525	0.36129
Ms4a4b-202	Ms4a4b	0.000450231	0.014625	-2.89886	102.169	296.175	0.709016	0.851613
Fam78a-204	Fam78a	0.000450642	0.014625	-2.90064	3.07143	8.90913	0.188525	0.367742
Txn1-201	Txn1	0.00264098	0.0472956	-2.9036	10.7818	31.3059	0.397541	0.574194
Srsf2-205	Srsf2	0.00114434	0.0263067	-2.96133	41.4721	122.812	0.598361	0.76129
Ubc-201	Ubc	2.58082e-05	0.00147475	-2.97938	96.9388	288.818	0.721311	0.864516
Tob2-203	Tob2	0.000498803	0.0155876	-2.98071	5.03794	15.0166	0.270492	0.445161
Hnrnpab-203	Hnrnpab	0.00158561	0.0337364	-2.98741	14.9874	44.7736	0.446721	0.619355
Jpt1-203	Jpt1	0.000626266	0.0176413	-3.04195	8.54105	25.9814	0.352459	0.541935
Cdc42-201	Cdc42	0.000439389	0.014625	-3.05023	96.5126	294.386	0.713115	0.877419
Itpkb-202	Itpkb	0.000272849	0.0102962	-3.05208	14.1602	43.2181	0.438525	0.606452
Foxo1-201	Foxo1	0.000801765	0.0205581	-3.0661	9.67347	29.6598	0.381148	0.56129
Bag1-201	Bag1	0.000133173	0.00589292	-3.10663	6.46376	20.0805	0.311475	0.509677
Klhl24-203	Klhl24	0.000639929	0.0177758	-3.1823	6.65957	21.1928	0.315574	0.509677
Snhg12-207	Snhg12	0.000295786	0.010955	-3.2545	6.25647	20.3617	0.303279	0.503226
Hspe1-202	Hspe1	1.44246e-05	0.000994799	-3.28554	82.4947	271.04	0.696721	0.858065
Tagln2-201	Tagln2	6.74552e-06	0.000584039	-3.30623	7.28875	24.0983	0.331967	0.509677
Ier5-201	Ier5	3.132e-05	0.00169297	-3.41487	32.5562	111.175	0.557377	0.729032
Ccnl1-210	Ccnl1	4.60099e-06	0.000484314	-3.46863	32.1111	111.382	0.569672	0.748387
Hsp90aa1-207	Hsp90aa1	7.30049e-06	0.000584039	-3.76636	43.6898	164.551	0.602459	0.787097
Smc4-204	Smc4	7.25053e-06	0.000584039	-3.78962	14.1259	53.5317	0.42623	0.612903
Cited2-202	Cited2	8.64302e-05	0.00411922	-3.79579	6.0292	22.8856	0.295082	0.509677
Cast-209	Cast	5.04075e-05	0.002585	-3.85229	9.47795	36.5118	0.372951	0.587097
Chd3-207	Chd3	1.55984e-05	0.00103989	-4.03742	32.4766	131.122	0.561475	0.767742
Ier2-201	Ier2	2.77196e-05	0.00153998	-4.06718	58.4635	237.781	0.631148	0.832258
Emp3-204	Emp3	2.11175e-05	0.00127985	-4.13232	35.1592	145.289	0.565574	0.774194
S100a10-203	S100a10	5.32846e-09	1.77615e-06	-4.16133	34.3452	142.922	0.577869	0.774194
Atf4-203	Atf4	2.20693e-06	0.000289489	-4.31672	6.22946	26.8908	0.307377	0.541935
Tuba1a-201	Tuba1a	8.4235e-06	0.000647962	-4.5276	8.43871	38.2071	0.352459	0.593548

## Sheet: Primed Naïve CD4
Feature ID	Gene name	P-value (CLP vs Control)	FDR step up (CLP vs Control)	Fold change (CLP vs Control)	LSMean(CLP) (CLP vs Control)	LSMean(Control) (CLP vs Control)	Pct(CLP) (CLP vs Control)	Pct(Control) (CLP vs Control)
Ly6a-206	Ly6a	9.18998e-12	9.18998e-09	15.4439	64.2924	4.16296	0.621622	0.223301
Socs3-203	Socs3	2.38507e-06	0.000954026	6.4501	17.1865	2.66453	0.445946	0.15534
Ly6e-208	Ly6e	6.7587e-12	9.18998e-09	6.31817	642.587	101.705	0.925676	0.699029
Mrpl52-202	Mrpl52	7.08247e-06	0.00177062	5.35582	116.279	21.7108	0.716216	0.475728
Il7r-203	Il7r	0.000144781	0.0120143	4.54971	121.104	26.618	0.706081	0.495146
Atp1b1-202	Atp1b1	5.21739e-05	0.00599128	3.94608	9.1041	2.30712	0.347973	0.135922
Txnip-203	Txnip	0.00129226	0.0561852	3.48222	171.363	49.2107	0.77027	0.592233
Acp5-205	Acp5	6.43828e-05	0.00677713	3.31021	44.0371	13.3034	0.587838	0.417476
Dtx1-202	Dtx1	0.000821846	0.0402992	3.30956	5.77115	1.74378	0.280405	0.0873786
Ndrg3-206	Ndrg3	0.00157781	0.0644002	3.26468	8.08753	2.47728	0.334459	0.145631
Serinc3-202	Serinc3	0.000228721	0.0157739	3.21396	9.92506	3.0881	0.364865	0.184466
Tsc22d3-206	Tsc22d3	0.00514755	0.124578	3.19988	62.4557	19.5181	0.625	0.456311
Igfbp4-204	Igfbp4	0.00382281	0.106189	3.10813	255.268	82.1292	0.77027	0.631068
Apobec3-207	Apobec3	8.36295e-05	0.00727213	3.05974	8.26885	2.70247	0.337838	0.165049
Ube2s-205	Ube2s	8.11055e-05	0.00727213	2.80346	94.216	33.6071	0.685811	0.553398
Sf3b2-207	Sf3b2	0.0035303	0.101426	2.75128	26.9674	9.80179	0.52027	0.368932
Gimap5-204	Gimap5	0.00394142	0.107984	2.74118	16.6435	6.07167	0.442568	0.291262
Pik3ip1-203	Pik3ip1	0.000571332	0.0346262	2.72621	30.4505	11.1696	0.530405	0.38835
Rapgef6-206	Rapgef6	0.0052785	0.124578	2.68322	50.252	18.7282	0.608108	0.466019
Zfas1-204	Zfas1	0.00876083	0.152987	2.63755	10.424	3.95217	0.375	0.223301
4932438A13Rik-220	4932438A13Rik	0.00222543	0.0780853	2.56089	12.2423	4.78048	0.391892	0.252427
Isg15-201	Isg15	0.000919615	0.0437912	2.50353	4.84052	1.93348	0.243243	0.106796
Arid5b-202	Arid5b	0.00174137	0.0657122	2.47798	6.77562	2.73433	0.304054	0.165049
Zmat5-202	Zmat5	0.00239655	0.0802014	2.47676	4.47175	1.80548	0.243243	0.0970874
Klhdc2-204	Klhdc2	0.00594672	0.127785	2.43439	7.97225	3.27485	0.331081	0.194175
Klhl6-202	Klhl6	0.000341616	0.021351	2.40224	12.597	5.24388	0.398649	0.271845
Vars-212	Vars	0.00554145	0.124578	2.39561	3.64438	1.52128	0.209459	0.0679612
Pdcd4-203	Pdcd4	0.00117374	0.0521663	2.2811	100.169	43.9127	0.695946	0.592233
Lat-205	Lat	0.00792425	0.148117	2.07082	417.526	201.623	0.885135	0.796117
Sec11a-206	Sec11a	0.00640852	0.132135	2.05537	24.0703	11.7109	0.5	0.398058
Gpx1-204	Gpx1	0.00300242	0.0928658	-2.01499	13.9201	28.0487	0.418919	0.514563
Ier2-201	Ier2	0.00431969	0.114572	-2.12583	62.8562	133.622	0.621622	0.708738
Arpc2-202	Arpc2	0.000994196	0.0462417	-2.15808	246.835	532.69	0.824324	0.912621
Tpm3-210	Tpm3	0.00900883	0.155325	-2.20337	152.845	336.775	0.77027	0.873786
Tdrp-202	Tdrp	0.00278383	0.0898011	-2.23266	2.65974	5.9383	0.155405	0.291262
Actr3-208	Actr3	0.00990179	0.162053	-2.24248	155.293	348.241	0.760135	0.864078
Fam78a-204	Fam78a	0.00616773	0.128494	-2.2445	2.06124	4.62646	0.118243	0.252427
Dctn4-206	Dctn4	0.00600589	0.127785	-2.25404	2.07547	4.67819	0.118243	0.252427
Dazap1-206	Dazap1	0.000775827	0.039786	-2.29651	2.51983	5.78682	0.152027	0.281553
Hnrnph1-217	Hnrnph1	0.000275773	0.0177918	-2.32356	3.53068	8.20376	0.202703	0.349515
Trnau1ap-208	Trnau1ap	0.00449805	0.116216	-2.33446	2.10399	4.91166	0.121622	0.262136
Rgcc-201	Rgcc	0.00934665	0.156778	-2.3675	2.70303	6.39943	0.162162	0.300971
Mrps6-202	Mrps6	0.00166762	0.0648193	-2.37033	2.28859	5.42473	0.135135	0.281553
Gnai3-201	Gnai3	0.006075	0.127895	-2.39239	3.24198	7.75607	0.192568	0.339806
G3bp1-202	G3bp1	0.00760451	0.146241	-2.45245	7.07277	17.3456	0.314189	0.466019
Ubc-201	Ubc	0.00863464	0.152987	-2.47084	85.8287	212.069	0.668919	0.786408
Vim-203	Vim	0.00727138	0.142576	-2.47909	9.76312	24.2036	0.358108	0.485437
Flna-216	Flna	0.00520195	0.124578	-2.52315	2.71838	6.85887	0.162162	0.31068
Ccdc85b-202	Ccdc85b	0.00862892	0.152987	-2.55986	6.61035	16.9216	0.307432	0.466019
Sptbn1-208	Sptbn1	0.00661495	0.133635	-2.56685	4.36447	11.2029	0.239865	0.38835
Selenow-201	Selenow	0.00318422	0.0950514	-2.59532	157.444	408.617	0.766892	0.893204
Slc9a3r1-201	Slc9a3r1	0.00837919	0.152987	-2.61076	5.54553	14.4781	0.277027	0.436893
Taldo1-202	Taldo1	0.00514977	0.124578	-2.61338	26.5683	69.4332	0.516892	0.679612
Tesc-204	Tesc	0.00859201	0.152987	-2.63277	6.09827	16.0554	0.287162	0.446602
Sf3b3-205	Sf3b3	0.00167515	0.0648193	-2.64078	3.62501	9.57286	0.206081	0.368932
Rhoa-202	Rhoa	0.00355913	0.101426	-2.64151	160.776	424.693	0.77027	0.902913
Hspa5-203	Hspa5	8.34223e-05	0.00727213	-2.69348	37.9858	102.314	0.564189	0.68932
Hnrnpk-222	Hnrnpk	0.00539223	0.124578	-2.69476	53.684	144.666	0.618243	0.757282
Scp2-205	Scp2	0.00582972	0.126733	-2.70767	50.726	137.349	0.614865	0.757282
Zfand6-204	Zfand6	0.00453243	0.116216	-2.72452	5.31421	14.4787	0.27027	0.427184
Ltb-203	Ltb	0.00022601	0.0157739	-2.75631	239.257	659.467	0.790541	0.902913
Fos-202	Fos	0.000826134	0.0402992	-2.7786	133.219	370.162	0.716216	0.834951
Gnai2-208	Gnai2	0.000199318	0.0147643	-2.78254	100.32	279.144	0.706081	0.834951
Edf1-203	Edf1	0.00705338	0.139671	-2.79437	18.3209	51.1954	0.459459	0.61165
Lman2-204	Lman2	0.00157023	0.0644002	-2.827	3.9081	11.0482	0.222973	0.398058
Ass1-203	Ass1	0.0016853	0.0648193	-2.83031	2.726	7.71544	0.162162	0.330097
Cct5-202	Cct5	0.00757686	0.146241	-2.84212	14.6786	41.7182	0.429054	0.601942
Rp9-202	Rp9	0.00996624	0.162053	-2.85814	11.7399	33.5541	0.391892	0.563107
Id3-202	Id3	0.000751692	0.0395628	-2.87646	2.31305	6.65341	0.131757	0.300971
Crip1-204	Crip1	1.48258e-05	0.00269561	-2.89301	109.283	316.156	0.695946	0.805825
Dapl1-202	Dapl1	1.26186e-05	0.00258099	-2.95559	7.9366	23.4573	0.314189	0.446602
Tagln2-201	Tagln2	3.24894e-05	0.00464411	-2.96489	10.6395	31.5449	0.375	0.524272
Arpc5-203	Arpc5	0.00567559	0.124738	-3.00423	23.334	70.1008	0.496622	0.660194
Pcna-205	Pcna	0.000668015	0.0383742	-3.02907	3.0579	9.26259	0.182432	0.359223
Bcl11b-203	Bcl11b	0.0077317	0.14727	-3.04384	23.1533	70.4749	0.493243	0.660194
Abracl-205	Abracl	0.00318089	0.0950514	-3.10004	43.2203	133.985	0.591216	0.757282
Sumo1-202	Sumo1	0.00301814	0.0928658	-3.10979	10.3339	32.1361	0.375	0.563107
Ms4a4b-202	Ms4a4b	0.00511112	0.124578	-3.11691	51.3356	160.009	0.597973	0.757282
Sarnp-205	Sarnp	0.00345196	0.101426	-3.12061	7.7318	24.1279	0.327703	0.504854
Cap1-207	Cap1	0.000246107	0.0164072	-3.20088	5.06535	16.2136	0.260135	0.456311
Mrfap1-201	Mrfap1	0.00138953	0.0591291	-3.2237	4.16466	13.4256	0.22973	0.417476
Cd2-202	Cd2	0.00227129	0.0783203	-3.24293	31.0332	100.639	0.537162	0.708738
Srsf2-205	Srsf2	0.00360061	0.101426	-3.29495	22.4459	73.9579	0.489865	0.669903
Ier5-201	Ier5	0.00560599	0.124578	-3.29509	19.555	64.4356	0.456081	0.631068
Clec2d-201	Clec2d	0.000150179	0.0120143	-3.50421	3.01751	10.574	0.179054	0.378641
Lsp1-210	Lsp1	7.33712e-05	0.00727213	-3.55962	23.4723	83.5523	0.5	0.679612
Sept6	.	4.18269e-05	0.00522836	-3.74731	2.99779	11.2336	0.179054	0.38835
Spn-201	Spn	3.88741e-06	0.0012958	-3.7563	1.85994	6.9865	0.101351	0.320388
Sept7	.	0.000680122	0.0383742	-4.10007	15.2354	62.4663	0.429054	0.650485
Lgals1-202	Lgals1	1.73766e-05	0.0028961	-4.26707	3.12477	13.3336	0.182432	0.407767
Sfr1-202	Sfr1	3.57542e-05	0.00476722	-4.33009	4.80119	20.7896	0.25	0.475728
4930523C07Rik-202	4930523C07Rik	0.000186807	0.0143698	-4.56423	13.4193	61.2489	0.408784	0.640777
Smc4-204	Smc4	1.29049e-05	0.00258099	-4.5694	4.39231	20.0702	0.236486	0.466019
Cd5-203	Cd5	5.14035e-06	0.00146867	-4.71058	4.73433	22.3014	0.25	0.485437
Chd3-207	Chd3	3.25088e-05	0.00464411	-5.09476	7.64852	38.9674	0.324324	0.582524
S100a10-203	S100a10	7.013e-08	4.67533e-05	-6.10074	21.8405	133.243	0.483108	0.737864
Emp3-204	Emp3	1.0752e-07	5.37598e-05	-6.75964	36.3455	245.682	0.557432	0.825243

## Sheet: Naïve CD8
Feature ID	Gene name	P-value (CLP vs Control)	FDR step up (CLP vs Control)	Fold change (CLP vs Control)	LSMean(CLP) (CLP vs Control)	LSMean(Control) (CLP vs Control)	Pct(CLP) (CLP vs Control)	Pct(Control) (CLP vs Control)
Ly6a-206	Ly6a	0	0	10.1749	13.6176	1.33835	0.415094	0.0484848
Igfbp4-204	Igfbp4	0	0	7.86068	63.9403	8.1342	0.611321	0.339394
Apobec3-207	Apobec3	7.54952e-15	5.03301e-12	4.5812	25.7799	5.62732	0.516981	0.290909
Zbp1-202	Zbp1	2.12053e-14	8.52651e-12	3.91447	11.9451	3.05153	0.396226	0.190909
Ly6e-208	Ly6e	2.78666e-14	9.28887e-12	3.39777	416.747	122.653	0.890566	0.751515
Ccnd3-219	Ccnd3	1.65695e-07	9.46829e-06	3.13751	62.5726	19.9434	0.660377	0.493939
Dtx1-202	Dtx1	1.05717e-06	5.03413e-05	3.02452	11.3792	3.76231	0.4	0.224242
Runx3-203	Runx3	2.78762e-06	0.000101368	2.65607	47.6342	17.9341	0.615094	0.475758
Cst7-201	Cst7	3.8893e-05	0.000839906	2.61122	10.701	4.09808	0.388679	0.236364
Cd7-202	Cd7	1.23747e-07	7.75364e-06	2.5723	16.0539	6.24109	0.441509	0.306061
Tapbp-204	Tapbp	2.85316e-05	0.000656977	2.49524	28.7031	11.5031	0.54717	0.409091
Trim30a-203	Trim30a	5.45991e-09	5.88966e-07	2.48225	7.50163	3.0221	0.328302	0.190909
Txk-205	Txk	1.24058e-07	7.75364e-06	2.46254	81.6277	33.1477	0.679245	0.566667
Fam102a-205	Fam102a	2.65104e-06	0.000101065	2.45359	7.24931	2.95457	0.328302	0.184848
Tcof1-206	Tcof1	0.000198053	0.00287033	2.40705	11.6747	4.85024	0.407547	0.266667
Cyb5a-202	Cyb5a	5.62016e-08	4.3232e-06	2.36986	21.0048	8.86333	0.490566	0.366667
Klhl6-202	Klhl6	8.23395e-05	0.00151082	2.34945	14.5696	6.2013	0.437736	0.306061
Mrpl52-202	Mrpl52	6.5152e-08	4.65371e-06	2.34254	97.7522	41.7291	0.709434	0.60303
Treml2-201	Treml2	8.21085e-06	0.000228079	2.30957	6.94069	3.00519	0.320755	0.187879
H2-T22-205	H2-T22	0.00330682	0.0207976	2.29427	39.5907	17.2563	0.596226	0.466667
Samhd1-209	Samhd1	0.000586791	0.0065199	2.24427	48.2555	21.5016	0.615094	0.5
Gbp4-205	Gbp4	7.6042e-07	3.70937e-05	2.23774	7.14834	3.19444	0.324528	0.2
Ifi27l2a-201	Ifi27l2a	1.5434e-06	6.71043e-05	2.1504	102.304	47.5746	0.671698	0.593939
Socs3-203	Socs3	0.000183815	0.00272318	2.14929	14.9968	6.97758	0.437736	0.324242
Tap1-203	Tap1	9.34732e-06	0.000256091	2.1194	7.32358	3.4555	0.328302	0.212121
Tmem108-202	Tmem108	0.00393864	0.0233056	2.04864	19.4117	9.47544	0.483019	0.372727
Stat1-210	Stat1	0.0056754	0.0297141	2.04386	28.2305	13.8123	0.524528	0.421212
Nop53-204	Nop53	5.4458e-06	0.000165024	2.03013	125.213	61.6772	0.758491	0.669697
Gm2000-201	Gm2000	0.0015596	0.0123316	2.02535	92.8296	45.8338	0.716981	0.618182
Hadha-206	Hadha	0.00285606	0.0193631	-2.00034	3.70837	7.418	0.218868	0.339394
Cd247-207	Cd247	0.00194191	0.0145973	-2.00391	13.2968	26.6456	0.422642	0.545455
Pcbp1-201	Pcbp1	0.00976806	0.0432215	-2.00901	8.88436	17.8488	0.362264	0.481818
Sept1	.	0.00387704	0.0230243	-2.01156	73.0348	146.914	0.671698	0.787879
Zfp36l2-201	Zfp36l2	0.00117062	0.0104519	-2.0117	220.326	443.231	0.8	0.884848
Ube2s-205	Ube2s	0.00980277	0.0432793	-2.01264	31.3583	63.1128	0.566038	0.672727
Dazap2-203	Dazap2	0.00141363	0.0115398	-2.02524	8.08698	16.3781	0.34717	0.472727
Tomm7-201	Tomm7	0.00105861	0.00958015	-2.03808	159.69	325.462	0.784906	0.89697
Prelid1-202	Prelid1	0.000911362	0.00878823	-2.04287	6.67776	13.6418	0.313208	0.439394
Macf1-211	Macf1	0.000633639	0.00685016	-2.04471	30.4283	62.2169	0.550943	0.648485
Nop56-208	Nop56	0.00927968	0.0415198	-2.0469	5.31349	10.8762	0.279245	0.39697
Ddx3x-203	Ddx3x	0.00122876	0.0106386	-2.0515	3.25643	6.68057	0.196226	0.321212
Arf1-201	Arf1	0.00827883	0.0386861	-2.06092	10.5109	21.6621	0.388679	0.512121
Dhx9-205	Dhx9	0.00320496	0.0205446	-2.06116	5.1077	10.5278	0.275472	0.390909
Vdac2-204	Vdac2	0.0060992	0.0309604	-2.07194	9.64144	19.9765	0.377358	0.50303
Sptan1-214	Sptan1	0.00833848	0.038874	-2.07921	5.51047	11.4574	0.286792	0.409091
AC149090.1	.	0.00316229	0.0204679	-2.07954	3.32895	6.92269	0.2	0.324242
Mrps15-202	Mrps15	0.000123476	0.00204093	-2.08163	3.34796	6.96923	0.2	0.330303
Hnrnpl-210	Hnrnpl	0.00686215	0.0334739	-2.08404	9.24847	19.2741	0.366038	0.490909
Slc25a4-202	Slc25a4	0.00343736	0.021284	-2.08554	24.2355	50.5441	0.513208	0.639394
Ctsb-202	Ctsb	5.81739e-06	0.0001711	-2.0878	1.96851	4.10985	0.113208	0.245455
Ahcyl2-206	Ahcyl2	0.00263762	0.0183168	-2.08822	3.35741	7.01101	0.203774	0.324242
Foxp1-216	Foxp1	0.00269106	0.0186233	-2.09206	85.6483	179.182	0.701887	0.806061
Znrf2-202	Znrf2	0.00500391	0.0274727	-2.09466	4.19907	8.79561	0.241509	0.366667
Zfand6-204	Zfand6	0.00375498	0.0226887	-2.09564	3.76517	7.89043	0.222642	0.348485
Clta-201	Clta	0.00552407	0.029303	-2.09758	34.7854	72.9651	0.569811	0.693939
Rlim-203	Rlim	0.00501376	0.0274727	-2.0977	4.57689	9.60095	0.256604	0.378788
Themis-208	Themis	0.00128502	0.0107985	-2.10445	7.26572	15.2903	0.324528	0.454545
Mrfap1-201	Mrfap1	0.00310399	0.0202214	-2.1071	5.92069	12.4755	0.298113	0.427273
Mat2b-204	Mat2b	0.000270464	0.00367978	-2.1114	5.40931	11.4212	0.279245	0.412121
Ralbp1-207	Ralbp1	0.00127023	0.0107985	-2.11167	4.10174	8.66152	0.233962	0.363636
Erp29-202	Erp29	0.000956033	0.00895355	-2.11234	7.18504	15.1772	0.328302	0.460606
U2af2-206	U2af2	0.00383854	0.0230026	-2.11971	4.17505	8.84988	0.241509	0.369697
Rab5a-202	Rab5a	0.00594248	0.0305526	-2.12028	6.51684	13.8175	0.309434	0.436364
Fam107b-206	Fam107b	0.000930046	0.00885758	-2.12085	11.7188	24.8537	0.403774	0.536364
Slbp-204	Slbp	0.000954639	0.00895355	-2.12293	3.01868	6.40843	0.184906	0.315152
Ighm-201	Ighm	0.00851771	0.0391991	-2.12485	14.7134	31.2638	0.437736	0.563636
Rhoa-202	Rhoa	2.79879e-05	0.000656977	-2.12865	148.102	315.257	0.781132	0.875758
Rnasek-203	Rnasek	0.00616385	0.0312094	-2.12878	15.4969	32.9894	0.445283	0.572727
Vsir-202	Vsir	0.00485879	0.0270685	-2.13272	4.73335	10.0949	0.260377	0.387879
Bcl11b-203	Bcl11b	0.00843995	0.0391645	-2.13599	29.2167	62.4066	0.539623	0.663636
Acyp1-202	Acyp1	0.000689555	0.00725056	-2.1381	2.29057	4.89747	0.139623	0.269697
Was-202	Was	0.000421502	0.00514027	-2.14025	2.33567	4.99891	0.143396	0.275758
Rasgrp1-202	Rasgrp1	2.85785e-05	0.000656977	-2.14256	2.36215	5.06103	0.143396	0.278788
Tuba1a-201	Tuba1a	0.00862281	0.0393736	-2.14641	14.0366	30.1283	0.433962	0.554545
Sh3kbp1-209	Sh3kbp1	0.00556808	0.0293057	-2.16073	7.77689	16.8038	0.339623	0.469697
Syf2-202	Syf2	0.00424323	0.02467	-2.17264	14.4134	31.3152	0.437736	0.569697
Purb-201	Purb	0.00435715	0.0251858	-2.18082	6.17464	13.4658	0.301887	0.433333
Peak1-202	Peak1	0.000837169	0.0082888	-2.18689	2.54253	5.56024	0.158491	0.290909
Tagap-202	Tagap	0.000488259	0.00574422	-2.19216	2.4875	5.453	0.150943	0.284848
Psmb9-203	Psmb9	0.00239912	0.0170756	-2.1943	22.9549	50.37	0.50566	0.639394
Anp32a-209	Anp32a	0.00521357	0.0281981	-2.19563	45.1272	99.0826	0.607547	0.733333
Smpdl3a-202	Smpdl3a	0.000388743	0.00483537	-2.22011	3.18497	7.07096	0.192453	0.330303
Chd2-214	Chd2	0.00387959	0.0230243	-2.22025	41.7626	92.7236	0.588679	0.718182
Cct8-207	Cct8	0.00490485	0.0271737	-2.22752	14.5092	32.3196	0.441509	0.575758
Fam173a-203	Fam173a	9.81833e-05	0.00174287	-2.22995	3.17318	7.07603	0.192453	0.333333
Pycard-202	Pycard	0.00530723	0.0285195	-2.23273	18.8713	42.1345	0.479245	0.612121
Cotl1-204	Cotl1	0.000499269	0.00580546	-2.2371	61.2785	137.086	0.65283	0.763636
Prdx2-205	Prdx2	0.000257602	0.00357781	-2.23739	5.33253	11.931	0.279245	0.421212
Srsf7-204	Srsf7	0.00330551	0.0207976	-2.24027	54.9092	123.012	0.637736	0.760606
Dnajc9-202	Dnajc9	0.000662342	0.00708387	-2.24143	6.19214	13.8793	0.301887	0.442424
Gm26917	.	0.000876206	0.00850685	-2.24726	7.90876	17.773	0.335849	0.475758
Lrrfip1-208	Lrrfip1	0.000982437	0.00905472	-2.25894	3.98297	8.9973	0.230189	0.369697
Cyba-203	Cyba	0.000647371	0.00696097	-2.25978	93.6404	211.606	0.701887	0.833333
Pcna-205	Pcna	0.000920105	0.00880484	-2.26159	3.85639	8.72158	0.226415	0.366667
Grb2-205	Grb2	0.00195008	0.0145973	-2.27608	5.71127	12.9993	0.290566	0.430303
Pdlim1-204	Pdlim1	0.00126899	0.0107985	-2.27614	4.66391	10.6157	0.256604	0.39697
Ppp2ca-202	Ppp2ca	0.00354232	0.0217989	-2.28094	7.5207	17.1543	0.335849	0.472727
Clk1-209	Clk1	0.00454069	0.0256182	-2.28675	35.9339	82.1716	0.569811	0.69697
Ccnl1-210	Ccnl1	0.00460368	0.0258634	-2.28898	13.6317	31.2027	0.426415	0.557576
Cdkn2aip-203	Cdkn2aip	0.000154878	0.00241997	-2.30194	2.16546	4.98475	0.132075	0.272727
Lbh-202	Lbh	0.000677226	0.00716641	-2.31322	6.4632	14.9508	0.309434	0.454545
St13-204	St13	0.00148752	0.0119961	-2.32826	4.91047	11.4328	0.264151	0.406061
Hnrnpab-203	Hnrnpab	0.00295564	0.0196388	-2.33153	12.2297	28.5139	0.415094	0.551515
Dnaja1-208	Dnaja1	0.000716102	0.00742619	-2.33711	110.356	257.913	0.724528	0.851515
Ostf1-202	Ostf1	0.00158365	0.0124697	-2.34331	29.8135	69.8624	0.554717	0.69697
Fus-202	Fus	0.000262198	0.00359176	-2.34797	42.9187	100.772	0.603774	0.724242
Sf3b1-204	Sf3b1	0.00104263	0.00952175	-2.35164	81.5619	191.804	0.686792	0.818182
H2afv	.	0.000389248	0.00483537	-2.35596	13.8039	32.5214	0.430189	0.578788
H2afy	.	0.000667673	0.0071029	-2.35734	22.9143	54.0167	0.513208	0.642424
Nasp-206	Nasp	0.000160832	0.00247434	-2.36578	2.75258	6.512	0.169811	0.309091
Coq10b-204	Coq10b	0.000800733	0.00800733	-2.37753	4.28819	10.1953	0.245283	0.387879
Tbca-202	Tbca	0.00195604	0.0145973	-2.38041	32.4978	77.3581	0.566038	0.706061
Atp6v1d-204	Atp6v1d	0.000557001	0.0062938	-2.40031	3.58989	8.61687	0.215094	0.360606
Nsmce1-203	Nsmce1	0.000177741	0.00265394	-2.41072	2.60842	6.28817	0.162264	0.312121
Smdt1-202	Smdt1	0.000159602	0.00247434	-2.41245	16.5616	39.9541	0.460377	0.615152
Lcp1-205	Lcp1	0.00136044	0.0112433	-2.41902	30.5811	73.9764	0.54717	0.678788
Arpc3-205	Arpc3	0.000177814	0.00265394	-2.41986	106.954	258.813	0.728302	0.866667
Map1lc3b-203	Map1lc3b	0.00122645	0.0106386	-2.43039	26.1807	63.6294	0.532075	0.669697
Tma7-202	Tma7	0.000114298	0.00192425	-2.43224	106.4	258.79	0.732075	0.872727
Evl-207	Evl	0.000283551	0.00381374	-2.44753	8.70632	21.309	0.354717	0.509091
Ankrd44-202	Ankrd44	0.00171565	0.0132483	-2.45611	10.7569	26.4201	0.388679	0.536364
Rnaset2a-201	Rnaset2a	0.000977286	0.00904895	-2.4654	7.11416	17.5393	0.324528	0.475758
Arf4-204	Arf4	0.00185144	0.0140261	-2.47489	14.7038	36.3902	0.437736	0.581818
Hnrnpa3-206	Hnrnpa3	0.000506517	0.00585569	-2.48376	62.7467	155.848	0.649057	0.781818
Gls-211	Gls	0.000467774	0.00556442	-2.49529	8.59282	21.4416	0.350943	0.506061
Slc38a1-204	Slc38a1	0.00101188	0.00928334	-2.49621	8.85661	22.108	0.358491	0.50303
Srsf6-202	Srsf6	0.000127034	0.0020656	-2.49781	3.62765	9.06118	0.215094	0.372727
Rp9-202	Rp9	0.0013588	0.0112433	-2.51983	16.4624	41.4825	0.45283	0.60303
Cebpb-201	Cebpb	0.000320469	0.00427292	-2.52749	3.88165	9.81083	0.222642	0.369697
Mcl1-202	Mcl1	0.000330196	0.00429984	-2.57042	48.493	124.647	0.611321	0.763636
Tes-201	Tes	0.00012645	0.0020656	-2.57734	3.14504	8.10582	0.192453	0.351515
Dock2-206	Dock2	0.000780995	0.00786781	-2.59791	17.8248	46.3073	0.471698	0.627273
Elf1-203	Elf1	0.000782847	0.00786781	-2.60917	21.0196	54.8436	0.49434	0.645455
Tra2a-203	Tra2a	0.000616545	0.0067382	-2.61511	9.87171	25.8156	0.373585	0.524242
4930523C07Rik-202	4930523C07Rik	0.000627672	0.00682252	-2.65825	25.3068	67.2719	0.516981	0.672727
Slc3a2-205	Slc3a2	0.000232701	0.00332431	-2.67978	6.67512	17.8878	0.313208	0.478788
Srsf3-207	Srsf3	0.000118885	0.00198142	-2.68141	68.5214	183.734	0.667925	0.818182
Gpx1-204	Gpx1	0.000404128	0.00495863	-2.69751	9.4921	25.605	0.369811	0.533333
Emp3-204	Emp3	0.000328462	0.00429984	-2.7039	53.877	145.678	0.618868	0.769697
Cd69-202	Cd69	5.13282e-06	0.000164065	-2.74505	114.457	314.191	0.709434	0.830303
Hmgb2-203	Hmgb2	0.000257316	0.00357781	-2.76399	30.2951	83.7353	0.54717	0.70303
Hexim1-201	Hexim1	3.90556e-05	0.000839906	-2.78228	3.28365	9.13605	0.2	0.369697
Gng5-203	Gng5	9.91308e-06	0.000267921	-2.78709	45.2698	126.171	0.6	0.772727
Rbm38-202	Rbm38	7.58862e-05	0.00147202	-2.79525	4.92357	13.7626	0.267925	0.436364
1810026B05Rik-204	1810026B05Rik	8.70539e-05	0.0015828	-2.82264	15.5316	43.8401	0.449057	0.609091
Dync1i2-210	Dync1i2	7.79423e-05	0.00147202	-2.82711	4.28936	12.1265	0.241509	0.412121
S100a13-201	S100a13	0.000151654	0.00238825	-2.83239	7.72036	21.867	0.339623	0.512121
Tagln2-201	Tagln2	3.46131e-05	0.00076918	-2.83359	50.359	142.697	0.626415	0.778788
Saraf-203	Saraf	3.07965e-06	0.000108058	-2.83879	108.85	309.004	0.735849	0.884848
Lcn4-201	Lcn4	5.53343e-06	0.000165177	-2.91417	2.47671	7.21755	0.150943	0.324242
Lgals1-202	Lgals1	1.3958e-05	0.000362546	-2.92486	2.76299	8.08136	0.166038	0.336364
Thy1-203	Thy1	5.87686e-05	0.00117537	-2.94534	33.8861	99.8062	0.562264	0.736364
Ppp2r5a-205	Ppp2r5a	8.94914e-05	0.00161246	-2.95289	10.4633	30.8969	0.388679	0.563636
Zfp36l1-203	Zfp36l1	0.000108256	0.00185052	-2.96505	9.06755	26.8858	0.358491	0.530303
Tob1-201	Tob1	2.40424e-07	1.26539e-05	-2.9657	1.80621	5.35669	0.0981132	0.284848
Selenok-202	Selenok	5.57059e-05	0.00112537	-2.97287	9.22508	27.425	0.366038	0.548485
Cdkn1b-203	Cdkn1b	2.26516e-05	0.000552478	-2.98474	7.68102	22.9259	0.339623	0.512121
Rsrp1-205	Rsrp1	0.000101007	0.00174287	-2.99205	16.7087	49.9932	0.456604	0.633333
Egr1-202	Egr1	3.58038e-06	0.000123461	-3.00169	2.56064	7.68625	0.158491	0.339394
Srsf5-209	Srsf5	2.94285e-09	3.67856e-07	-3.03409	133.384	404.7	0.754717	0.893939
Cd2-202	Cd2	4.64207e-05	0.000957127	-3.0526	23.6037	72.0526	0.513208	0.687879
Chka-204	Chka	2.54244e-07	1.30382e-05	-3.09601	1.79143	5.54629	0.0981132	0.284848
1810037I17Rik-201	1810037I17Rik	8.1579e-06	0.000228079	-3.09657	5.16563	15.9957	0.271698	0.463636
Tob2-203	Tob2	1.33619e-06	6.07361e-05	-3.13237	2.82469	8.84798	0.173585	0.357576
Hnrnpu-202	Hnrnpu	1.6493e-05	0.000417545	-3.15357	30.5071	96.2063	0.554717	0.733333
Stk38-224	Stk38	3.9735e-05	0.000845425	-3.15362	12.6143	39.7809	0.415094	0.6
S100a11-201	S100a11	2.30269e-05	0.000554865	-3.2212	9.56674	30.8164	0.366038	0.557576
Ubc-201	Ubc	2.1699e-08	1.88687e-06	-3.23092	84.4693	272.913	0.698113	0.854545
Dynll1-204	Dynll1	2.10438e-06	8.58933e-05	-3.24311	67.2342	218.048	0.664151	0.839394
Hnrnpc-212	Hnrnpc	1.09218e-05	0.000287417	-3.28056	11.1096	36.4458	0.4	0.590909
Ifi27-209	Ifi27	8.1723e-06	0.000228079	-3.29251	5.63246	18.5449	0.286792	0.481818
Dnajb1-202	Dnajb1	5.34872e-06	0.000164576	-3.30731	4.77448	15.7907	0.260377	0.457576
Rgcc-201	Rgcc	5.25008e-06	0.000164065	-3.33092	5.77208	19.2264	0.290566	0.481818
Zfp36-202	Zfp36	1.22518e-06	5.6985e-05	-3.35284	42.6717	143.071	0.592453	0.763636
Jun-201	Jun	1.73212e-07	9.62291e-06	-3.36768	236.077	795.032	0.769811	0.915152
Id3-202	Id3	1.52925e-07	8.99559e-06	-3.37317	2.3518	7.93302	0.143396	0.336364
Gadd45b-202	Gadd45b	2.67822e-06	0.000101065	-3.39993	3.81666	12.9764	0.218868	0.415152
Tubb4b-202	Tubb4b	2.75054e-06	0.000101368	-3.40654	4.71592	16.065	0.256604	0.460606
Hnrnph1-217	Hnrnph1	5.59517e-09	5.88966e-07	-3.44385	4.2936	14.7865	0.237736	0.454545
Dnajc15-201	Dnajc15	1.87659e-06	7.98549e-05	-3.50958	34.8469	122.298	0.566038	0.754545
Ier2-201	Ier2	4.00083e-06	0.000135621	-3.51387	49.0301	172.285	0.6	0.784848
Cd28-203	Cd28	4.84732e-06	0.000161577	-3.51988	8.21779	28.9256	0.343396	0.548485
Dapl1-202	Dapl1	1.01271e-05	0.000270055	-3.52017	18.2111	64.1062	0.430189	0.59697
Pnrc1-202	Pnrc1	8.48717e-08	5.85322e-06	-3.52374	73.1293	257.688	0.671698	0.848485
Chd3-207	Chd3	5.08419e-07	2.54209e-05	-3.62237	5.89729	21.3622	0.29434	0.49697
Hsp90aa1-207	Hsp90aa1	1.92682e-06	8.02843e-05	-3.62602	25.533	92.5832	0.520755	0.718182
Fosb-204	Fosb	1.42673e-06	6.34104e-05	-3.71091	5.2291	19.4048	0.267925	0.475758
Slc38a2-202	Slc38a2	7.02012e-09	7.02012e-07	-3.71551	92.1903	342.534	0.690566	0.860606
Dnajb9-202	Dnajb9	1.83136e-09	2.44181e-07	-3.7945	1.60296	6.08245	0.0792453	0.3
Hspa5-203	Hspa5	9.19759e-10	1.31394e-07	-3.87556	43.3611	168.049	0.596226	0.778788
Nfkbia-202	Nfkbia	1.06872e-08	1.01783e-06	-3.89245	71.4573	278.144	0.649057	0.821212
Tra2b-207	Tra2b	7.57194e-10	1.16491e-07	-3.89764	57.7898	225.244	0.641509	0.827273
Srsf2-205	Srsf2	2.32936e-07	1.25911e-05	-3.90615	30.3917	118.715	0.550943	0.763636
Cox6a1-202	Cox6a1	6.02936e-08	4.46619e-06	-3.91232	17.6396	69.0116	0.464151	0.693939
Fos-202	Fos	1.16411e-11	2.58692e-09	-3.99416	99.3326	396.75	0.683019	0.836364
Tnfaip3-204	Tnfaip3	3.67138e-08	2.9371e-06	-4.11974	3.58721	14.7784	0.211321	0.442424
Epsti1-203	Epsti1	1.64978e-10	2.74963e-08	-4.22693	35.7244	151.005	0.569811	0.766667
Klrd1-204	Klrd1	1.16742e-07	7.75364e-06	-4.26572	9.32772	39.7894	0.362264	0.587879
Dusp1-201	Dusp1	1.49797e-07	8.99559e-06	-4.33524	14.4423	62.6107	0.422642	0.642424
Ppp1r15a-202	Ppp1r15a	2.5412e-08	2.11766e-06	-4.37195	35.8447	156.711	0.554717	0.763636
Lsp1-210	Lsp1	1.65671e-08	1.5061e-06	-4.42291	30.6949	135.761	0.54717	0.775758
Atf4-203	Atf4	5.08994e-09	5.88966e-07	-4.44696	3.68211	16.3742	0.215094	0.463636
Btg2-201	Btg2	5.07799e-11	1.0156e-08	-4.63904	56.0303	259.927	0.626415	0.833333
S100a10-203	S100a10	2.13163e-14	8.52651e-12	-4.949	50.9863	252.331	0.622642	0.833333
Dusp2-202	Dusp2	7.96052e-12	1.99013e-09	-5.23102	54.9118	287.245	0.615094	0.833333
Smc4-204	Smc4	1.09601e-10	1.99275e-08	-5.73877	10.5933	60.7926	0.381132	0.645455
Ier5-201	Ier5	4.5064e-13	1.28754e-10	-5.94788	31.2491	185.866	0.550943	0.809091

## Sheet: Activated CD8
Feature ID	Gene name	P-value (CLP vs Control)	FDR step up (CLP vs Control)	Fold change (CLP vs Control)	LSMean(CLP) (CLP vs Control)	LSMean(Control) (CLP vs Control)	Pct(CLP) (CLP vs Control)	Pct(Control) (CLP vs Control)
Ly6a-206	Ly6a	4.37855e-11	2.91904e-08	8.52263	12.1842	1.42963	0.391608	0.0609756
Pik3ip1-203	Pik3ip1	1.79757e-06	0.000324145	5.23827	39.4061	7.52273	0.629371	0.353659
Acp5-205	Acp5	0	0	4.53831	202.529	44.6264	0.846154	0.664634
Slfn1-201	Slfn1	2.66765e-06	0.000381092	4.3208	17.0934	3.95607	0.482517	0.243902
Zbp1-202	Zbp1	1.38479e-07	3.07731e-05	4.1775	14.2752	3.41717	0.447552	0.219512
Isg15-201	Isg15	3.74145e-14	3.74145e-11	4.1079	12.1258	2.95183	0.384615	0.195122
Apobec3-207	Apobec3	4.93401e-07	9.86803e-05	3.82643	97.8268	25.566	0.755245	0.560976
Trim30a-203	Trim30a	3.16874e-08	9.05355e-06	3.61506	15.1388	4.18772	0.454545	0.256098
Ubald2-202	Ubald2	8.12494e-05	0.00496403	3.54115	57.3349	16.191	0.678322	0.481707
Ifi213-205	Ifi213	1.00068e-05	0.00111186	3.50106	10.2305	2.92212	0.405594	0.195122
Klhl6-202	Klhl6	0.000841504	0.0272409	3.36739	50.7824	15.0806	0.657343	0.463415
2410006H16Rik-201	2410006H16Rik	5.18675e-05	0.00398981	3.27634	308.63	94.1995	0.874126	0.719512
Irf7-208	Irf7	5.68519e-05	0.00421125	3.26283	11.574	3.54723	0.41958	0.22561
Tsc22d3-206	Tsc22d3	0.000495312	0.0187955	2.95533	163.337	55.2685	0.818182	0.664634
Nop53-204	Nop53	2.4944e-08	8.31465e-06	2.9552	206.163	69.763	0.86014	0.72561
Vmp1-205	Vmp1	0.00221257	0.0475822	2.88126	10.2859	3.56995	0.412587	0.22561
H2-Q4-202	H2-Q4	7.32691e-06	0.00086199	2.86915	34.5893	12.0556	0.587413	0.432927
Mrpl52-202	Mrpl52	2.10694e-06	0.000324145	2.82424	295.047	104.47	0.888112	0.762195
Txnip-203	Txnip	2.19168e-05	0.00208731	2.672	316.663	118.512	0.874126	0.762195
9930111J21Rik2-203	9930111J21Rik2	0.0092396	0.101677	2.62732	21.0708	8.01987	0.517483	0.359756
Ctss-202	Ctss	0.00280028	0.053139	2.62678	20.1028	7.65303	0.517483	0.359756
Ifi47-204	Ifi47	0.000705911	0.0235304	2.62154	24.7665	9.4473	0.545455	0.396341
Rbbp6-208	Rbbp6	0.00806662	0.0937979	2.60302	20.9572	8.05114	0.524476	0.365854
Cblb-207	Cblb	0.00754401	0.089972	2.59914	24.6444	9.48172	0.545455	0.390244
Il7r-203	Il7r	2.07423e-06	0.000324145	2.54887	375.555	147.342	0.874126	0.786585
Ptpn22-202	Ptpn22	7.32813e-05	0.00472783	2.50423	136.736	54.6022	0.797203	0.676829
Rinl-203	Rinl	0.000311638	0.0144347	2.49839	78.9666	31.607	0.727273	0.597561
Gadd45g-202	Gadd45g	0.00153628	0.0393917	2.46887	7.37527	2.98731	0.328671	0.189024
Samd9l-202	Samd9l	1.51036e-05	0.00151036	2.46189	17.7459	7.20825	0.475524	0.347561
Gbp7-202	Gbp7	0.0040739	0.0642017	2.45281	8.17139	3.33144	0.363636	0.213415
Pglyrp2-205	Pglyrp2	0.00473439	0.0701391	2.38603	8.45849	3.54501	0.384615	0.231707
Racgap1-202	Racgap1	0.00470788	0.0701391	2.36935	7.25687	3.06281	0.34965	0.20122
Tnfsf8-201	Tnfsf8	4.86542e-05	0.00389234	2.34976	7.62352	3.24438	0.34965	0.213415
Hscb-202	Hscb	0.00890918	0.0995439	2.28593	6.12377	2.6789	0.321678	0.176829
Stat1-210	Stat1	0.00325241	0.058602	2.28209	15.3359	6.72011	0.461538	0.335366
Ccnd3-219	Ccnd3	0.000136789	0.00759941	2.27208	157.033	69.1142	0.818182	0.713415
Zfp945-203	Zfp945	0.00347816	0.0619938	2.26867	6.27722	2.76692	0.321678	0.182927
Sell-204	Sell	0.000294705	0.0140336	2.26154	226.866	100.315	0.832168	0.737805
Ifi35-203	Ifi35	0.00311418	0.0571409	2.24835	9.07543	4.03649	0.384615	0.25
Serinc3-202	Serinc3	1.38847e-05	0.00146155	2.2401	30.5334	13.6304	0.566434	0.457317
H2-T23-203	H2-T23	2.54921e-09	1.27461e-06	2.23294	193.118	86.4859	0.818182	0.743902
Bst2-202	Bst2	0.000472099	0.0185137	2.2195	37.7677	17.0163	0.594406	0.487805
Ifi209-202	Ifi209	0.000341648	0.0148543	2.18851	11.0226	5.0366	0.405594	0.286585
Sh3glb1-206	Sh3glb1	0.00126399	0.03463	2.18366	28.8487	13.2112	0.573427	0.457317
Nmi-203	Nmi	0.00546645	0.0748829	2.17633	13.9026	6.38809	0.454545	0.329268
4932438A13Rik-220	4932438A13Rik	0.000598542	0.0217652	2.09447	20.8724	9.96548	0.517483	0.408537
Pgk1-202	Pgk1	0.00812066	0.0938805	-2.01518	15.5558	31.3478	0.468531	0.603659
Pnrc1-202	Pnrc1	0.00148065	0.0389646	-2.02419	110.508	223.689	0.776224	0.859756
Pcmt1-205	Pcmt1	0.00689016	0.086127	-2.03934	3.09771	6.3173	0.195804	0.329268
Zfand6-204	Zfand6	0.00210503	0.0473042	-2.04184	4.44107	9.06794	0.258741	0.396341
Rbm42-203	Rbm42	0.000965063	0.0296942	-2.11203	4.45408	9.40714	0.258741	0.402439
Arf6-201	Arf6	0.00267087	0.0528886	-2.15663	9.14066	19.713	0.377622	0.52439
Ttc7-206	Ttc7	0.00622762	0.0814069	-2.16087	3.16407	6.83716	0.202797	0.347561
Map1lc3b-203	Map1lc3b	0.00199689	0.0458851	-2.19974	35.1515	77.324	0.608392	0.719512
Gtf2b-202	Gtf2b	0.00606184	0.0797611	-2.21982	3.28348	7.28873	0.20979	0.359756
Acbd5-211	Acbd5	0.00567089	0.0769093	-2.22238	2.53856	5.64163	0.167832	0.304878
Acyp1-202	Acyp1	0.00655498	0.0829744	-2.29645	2.18204	5.01095	0.13986	0.292683
Ddost-201	Ddost	0.00163578	0.0403896	-2.32455	4.71185	10.9529	0.272727	0.432927
Srsf2-205	Srsf2	0.00114165	0.0332385	-2.32617	35.825	83.3351	0.608392	0.72561
Lsp1-210	Lsp1	0.00120598	0.0334995	-2.33314	91.6572	213.849	0.741259	0.853659
Themis-208	Themis	0.00798584	0.0934016	-2.33418	3.49765	8.16413	0.223776	0.365854
Tra2b-207	Tra2b	0.00252287	0.051126	-2.34678	85.3372	200.268	0.727273	0.841463
Fam169b-203	Fam169b	0.00407681	0.0642017	-2.35803	6.91833	16.3137	0.328671	0.487805
Atp6v0e-203	Atp6v0e	0.00583615	0.0778154	-2.38233	26.8028	63.8529	0.559441	0.719512
Zfp36-202	Zfp36	0.000177689	0.00911225	-2.38514	92.8314	221.415	0.734266	0.835366
Ppp1r11-202	Ppp1r11	0.00195084	0.0453684	-2.39893	6.6739	16.0102	0.328671	0.493902
Cox6a1-202	Cox6a1	0.00848096	0.09583	-2.42244	43.6628	105.77	0.636364	0.792683
Peak1-202	Peak1	0.00504498	0.0715601	-2.42707	8.85826	21.4996	0.377622	0.542683
Cxcr3-201	Cxcr3	0.00220756	0.0475822	-2.43039	3.25349	7.90725	0.202797	0.365854
Ppp1r10-205	Ppp1r10	0.00834898	0.095106	-2.43708	6.66371	16.24	0.335664	0.481707
Mcl1-202	Mcl1	0.00480119	0.0706057	-2.46253	77.0694	189.786	0.72028	0.853659
Xrn2-203	Xrn2	0.00901053	0.100117	-2.48188	60.5767	150.344	0.678322	0.817073
Tes-201	Tes	0.00231454	0.0487271	-2.48281	4.52044	11.2234	0.258741	0.426829
Tent5a-202	Tent5a	0.000633295	0.0226177	-2.48311	3.28079	8.14657	0.202797	0.371951
Tuba1a-201	Tuba1a	0.00391124	0.0630845	-2.51272	12.881	32.3662	0.433566	0.603659
Hspa5-203	Hspa5	0.00242338	0.0499667	-2.52849	84.2415	213.004	0.706294	0.829268
Ppp1r12a-206	Ppp1r12a	0.00388618	0.0630845	-2.57429	15.2345	39.2179	0.461538	0.634146
Calm3-204	Calm3	0.00276469	0.053139	-2.60482	6.24134	16.2576	0.321678	0.5
Irf2bp2-201	Irf2bp2	0.00569129	0.0769093	-2.72309	6.1124	16.6446	0.314685	0.493902
Ugcg-204	Ugcg	0.00740458	0.0897525	-2.72336	15.6108	42.5139	0.468531	0.628049
Tdrp-202	Tdrp	0.00384731	0.0630845	-2.73857	4.02402	11.0201	0.244755	0.414634
Sept6	.	0.00488691	0.0708247	-2.73873	9.98554	27.3477	0.405594	0.573171
Tnfaip3-204	Tnfaip3	0.00832587	0.095106	-2.78008	9.63395	26.7832	0.384615	0.54878
Atf4-203	Atf4	0.00644103	0.0821426	-2.78385	7.60331	21.1665	0.356643	0.530488
Hsp90aa1-207	Hsp90aa1	0.00500702	0.0715289	-2.78924	55.8972	155.911	0.657343	0.817073
Cox17-206	Cox17	0.00527187	0.0735361	-2.81228	32.6717	91.8818	0.587413	0.762195
Lbh-202	Lbh	0.00381775	0.0630845	-2.84504	5.59952	15.9309	0.300699	0.487805
Anxa2-206	Anxa2	6.80377e-06	0.000850471	-2.86874	4.71707	13.5321	0.272727	0.426829
Clk1-209	Clk1	0.00307069	0.0568646	-2.88385	35.2036	101.522	0.587413	0.768293
Srsf6-202	Srsf6	0.0040003	0.0640047	-2.89252	5.65015	16.3432	0.307692	0.493902
Stk38-224	Stk38	0.002794	0.053139	-2.89355	17.0764	49.4114	0.48951	0.658537
Rer1-202	Rer1	0.00201894	0.0458851	-2.90341	14.3103	41.5486	0.461538	0.634146
Ighm-201	Ighm	0.00575834	0.0772932	-2.94592	17.0716	50.2917	0.482517	0.664634
Fus-202	Fus	0.000563054	0.0208538	-2.95218	50.3565	148.662	0.65035	0.804878
1810037I17Rik-201	1810037I17Rik	0.00227021	0.0483024	-2.95685	12.6612	37.4373	0.440559	0.615854
Tomm6-203	Tomm6	0.000319251	0.0144347	-2.97113	39.8744	118.472	0.629371	0.792683
Spn-201	Spn	0.00184848	0.0434936	-2.97894	3.80094	11.3228	0.237762	0.432927
Rexo2-205	Rexo2	0.0038917	0.0630845	-2.98029	11.7342	34.9714	0.433566	0.621951
Tagap-202	Tagap	0.000896082	0.0284471	-2.98601	3.15251	9.41341	0.195804	0.390244
Vim-203	Vim	0.0017473	0.0421035	-2.98669	45.4596	135.774	0.608392	0.756098
Slc3a2-205	Slc3a2	0.00375584	0.0630845	-2.99653	12.1529	36.4167	0.41958	0.609756
Slc38a2-202	Slc38a2	0.000431046	0.0178411	-3.03007	118.018	357.604	0.741259	0.884146
Tagln2-201	Tagln2	0.000241406	0.0120703	-3.0366	66.0158	200.463	0.692308	0.847561
Ifng-202	Ifng	0.00117866	0.0332385	-3.04471	2.6313	8.01157	0.160839	0.335366
Zyx-211	Zyx	0.00458448	0.0694618	-3.04734	12.3686	37.6913	0.426573	0.609756
Cct4-208	Cct4	8.58109e-05	0.0050477	-3.06418	16.2369	49.7528	0.468531	0.676829
Jun-201	Jun	0.000462016	0.0184806	-3.11478	185.513	577.832	0.762238	0.896341
Ywhah-202	Ywhah	0.00253074	0.051126	-3.13273	8.67973	27.1913	0.377622	0.573171
Prkar1a-205	Prkar1a	0.000844467	0.0272409	-3.33048	20.273	67.5189	0.517483	0.713415
Arpc4-204	Arpc4	0.00129834	0.0349038	-3.33701	14.8383	49.5158	0.461538	0.658537
Calr-202	Calr	0.00159367	0.0403187	-3.34515	16.2267	54.2806	0.475524	0.676829
Sept7	.	0.00065493	0.02298	-3.44445	29.9061	103.01	0.566434	0.77439
Tubb4b-202	Tubb4b	0.000405075	0.0172372	-3.64621	7.57424	27.6172	0.356643	0.579268
Rex1bd-202	Rex1bd	7.21569e-05	0.00472783	-3.77696	4.15245	15.6836	0.251748	0.493902
Hnrnpd-207	Hnrnpd	7.31366e-05	0.00472783	-3.92754	21.8336	85.7523	0.517483	0.756098
Xcl1-201	Xcl1	0.000702202	0.0235304	-3.95858	8.60968	34.0821	0.34965	0.567073
Rgs2-203	Rgs2	0.000171894	0.00911225	-4.27144	5.90227	25.2112	0.293706	0.530488
Gm26917	.	8.19066e-05	0.00496403	-4.34722	9.82134	42.6955	0.391608	0.634146
Id3-202	Id3	7.32811e-05	0.00472783	-4.46124	5.03853	22.4781	0.272727	0.518293
Tle4-203	Tle4	4.1282e-05	0.00344017	-4.53124	10.3165	46.7464	0.398601	0.658537
Chd3-207	Chd3	3.44304e-05	0.00313004	-4.67993	11.8436	55.4273	0.41958	0.670732
Fosb-204	Fosb	3.7335e-05	0.00324652	-5.07458	12.1068	61.4368	0.405594	0.658537
S100a11-201	S100a11	3.0801e-06	0.00041068	-5.09727	29.7102	151.441	0.566434	0.835366
Lgals1-202	Lgals1	1.91196e-08	7.64785e-06	-5.30319	13.4837	71.5069	0.440559	0.664634
Emp3-204	Emp3	5.1608e-08	1.2902e-05	-5.64965	42.6652	241.044	0.622378	0.878049

## Sheet: Memory CD4
Feature ID	Gene name	P-value (CLP vs Control)	FDR step up (CLP vs Control)	Fold change (CLP vs Control)	LSMean(CLP) (CLP vs Control)	LSMean(Control) (CLP vs Control)	Pct(CLP) (CLP vs Control)	Pct(Control) (CLP vs Control)
Ly6a-206	Ly6a	0	0	7.3871	155.524	21.0535	0.685535	0.469388
Acp5-205	Acp5	2.63847e-08	1.05539e-05	7.12394	30.1204	4.22806	0.559748	0.244898
Isg15-201	Isg15	4.60198e-10	2.30099e-07	6.60022	22.6091	3.42551	0.459119	0.204082
Serinc3-202	Serinc3	1.01279e-07	2.81577e-05	5.73264	110.597	19.2926	0.716981	0.47619
Il7r-203	Il7r	2.03256e-05	0.00156351	5.56573	171.923	30.8896	0.767296	0.52381
Dennd2d-206	Dennd2d	5.16974e-06	0.000492356	4.24134	12.3162	2.90384	0.415094	0.183673
Zbp1-202	Zbp1	1.2671e-07	2.81577e-05	4.12473	20.8652	5.05855	0.484277	0.278912
Trim30a-203	Trim30a	3.4607e-06	0.00034607	4.03173	15.564	3.86037	0.446541	0.231293
Crlf2-202	Crlf2	5.62359e-05	0.00374906	3.79178	27.7185	7.31016	0.54717	0.340136
Bst2-202	Bst2	1.43937e-07	2.87873e-05	3.69826	24.764	6.69613	0.496855	0.319728
Socs3-203	Socs3	0.000352733	0.0153362	3.68958	22.2769	6.03779	0.503145	0.29932
Cst7-201	Cst7	0.000675116	0.0241113	3.51858	15.2845	4.34394	0.446541	0.244898
Slfn1-201	Slfn1	1.21396e-07	2.81577e-05	3.48196	18.5482	5.32694	0.459119	0.285714
Ifi206-202	Ifi206	7.46939e-07	0.000106706	3.47414	8.51506	2.45099	0.345912	0.156463
Smchd1-208	Smchd1	0.00183849	0.046941	3.30451	26.7544	8.09632	0.534591	0.346939
Izumo1r-205	Izumo1r	0.00258398	0.0597952	3.27492	135.738	41.4478	0.710692	0.557823
Ifi35-203	Ifi35	0.000361544	0.0153848	3.12898	7.04828	2.25258	0.333333	0.136054
4932438A13Rik-220	4932438A13Rik	0.00551459	0.0882334	2.94361	15.7815	5.36128	0.459119	0.278912
Sdf4-206	Sdf4	8.43069e-05	0.00481754	2.92552	125.191	42.7927	0.742138	0.605442
Slamf6-206	Slamf6	0.000307587	0.0136705	2.84631	36.9016	12.9647	0.566038	0.421769
Gtf2a2-215	Gtf2a2	0.000707251	0.0242001	2.82144	8.59786	3.04732	0.371069	0.197279
Bcl2-202	Bcl2	0.00194488	0.0480218	2.78582	8.88405	3.18902	0.358491	0.197279
Arid5a-210	Arid5a	0.00066335	0.0241113	2.76676	7.19746	2.60141	0.327044	0.163265
Arid5b-202	Arid5b	0.00364149	0.0721087	2.76181	14.2554	5.1616	0.427673	0.272109
Dcaf8-203	Dcaf8	0.00256406	0.0597952	2.75421	7.15324	2.5972	0.333333	0.163265
Phf11b-201	Phf11b	2.22298e-07	4.04179e-05	2.73923	16.3563	5.97113	0.440252	0.306122
Slfn2-201	Slfn2	7.46049e-06	0.000648738	2.60846	215.245	82.5179	0.798742	0.693878
Sdhaf1-201	Sdhaf1	0.00530986	0.0856429	2.55114	9.23366	3.61942	0.36478	0.217687
Zfas1-204	Zfas1	2.64486e-07	4.40811e-05	2.5324	11.953	4.72005	0.402516	0.272109
Ubash3a-209	Ubash3a	0.00466266	0.0808069	2.5022	7.27052	2.90565	0.333333	0.183673
Zup1-206	Zup1	0.00182676	0.046941	2.47402	7.81543	3.159	0.339623	0.197279
H2-Q4-202	H2-Q4	0.000573295	0.0216338	2.41202	30.4586	12.6278	0.553459	0.428571
Mif4gd-207	Mif4gd	0.00824872	0.112996	2.36825	14.4049	6.0825	0.440252	0.306122
Mrpl52-202	Mrpl52	7.00311e-05	0.00424431	2.3665	222.211	93.8984	0.811321	0.714286
Ifi47-204	Ifi47	0.00263584	0.0597952	2.31902	10.3081	4.44503	0.377358	0.251701
Apobec3-207	Apobec3	0.00171178	0.0462643	2.2682	51.0578	22.5102	0.628931	0.517007
Slfn5-202	Slfn5	3.10034e-05	0.00221453	2.24373	6.80766	3.03408	0.301887	0.190476
Vmp1-205	Vmp1	0.00398971	0.0767253	2.15297	11.2291	5.21563	0.402516	0.285714
Ssh2-205	Ssh2	0.00110526	0.0329928	2.12714	19.6038	9.21601	0.477987	0.37415
Rapgef6-206	Rapgef6	0.00997997	0.120241	2.12641	47.6979	22.4311	0.622642	0.517007
Ptpn22-202	Ptpn22	6.877e-05	0.00424431	2.08795	32.1642	15.4047	0.54717	0.455782
Ccnd3-219	Ccnd3	0.00977582	0.119217	2.07535	40.8398	19.6786	0.597484	0.496599
Tnfrsf18-205	Tnfrsf18	0.00811324	0.112646	2.07452	71.9644	34.6896	0.660377	0.571429
9930111J21Rik2-203	9930111J21Rik2	0.00485372	0.0815751	2.05709	12.265	5.96229	0.402516	0.29932
Trim12a-205	Trim12a	0.00439313	0.0791554	2.02962	14.0737	6.93412	0.427673	0.326531
Copb2-203	Copb2	0.00600352	0.0923618	-2.02379	2.83403	5.73548	0.176101	0.306122
Snrpd3-203	Snrpd3	0.00936846	0.119217	-2.09005	10.5816	22.116	0.396226	0.503401
Hypk-201	Hypk	0.00188238	0.0470595	-2.17196	4.57685	9.94072	0.251572	0.394558
Tomm5-201	Tomm5	0.00984859	0.119377	-2.21118	7.68901	17.0018	0.339623	0.482993
Rhoa-202	Rhoa	0.00973961	0.119217	-2.24859	116.067	260.988	0.742138	0.85034
Sdcbp-206	Sdcbp	0.00836613	0.113825	-2.28897	4.10235	9.39014	0.238994	0.387755
Ier3ip1-204	Ier3ip1	0.00027764	0.01262	-2.32571	9.95837	23.1603	0.389937	0.510204
Maz-205	Maz	0.00503285	0.0825057	-2.33274	3.63943	8.48985	0.220126	0.353741
Ntan1-206	Ntan1	0.00948152	0.119217	-2.35025	3.56864	8.3872	0.220126	0.360544
Stap1-204	Stap1	0.00971555	0.119217	-2.36721	2.93297	6.94298	0.18239	0.333333
Foxo1-201	Foxo1	0.00394209	0.0765454	-2.36903	3.09528	7.33281	0.194969	0.333333
Txn1-201	Txn1	0.00587796	0.0919902	-2.38439	30.9874	73.886	0.54717	0.70068
Fmnl1-205	Fmnl1	0.00877039	0.11673	-2.39481	4.3871	10.5063	0.251572	0.408163
Cdk2ap2-205	Cdk2ap2	0.00141948	0.0399852	-2.40755	74.6852	179.808	0.660377	0.816327
Phlda1-202	Phlda1	0.00328057	0.0671138	-2.47692	3.08384	7.63841	0.18239	0.340136
Hsd11b1-206	Hsd11b1	0.00956722	0.119217	-2.47975	3.32706	8.25029	0.207547	0.360544
Dnajb1-202	Dnajb1	0.00887149	0.11673	-2.51243	3.25876	8.18739	0.201258	0.353741
Eif4a2-215	Eif4a2	0.00790531	0.111342	-2.56084	14.9276	38.2272	0.446541	0.612245
Ubap2l-209	Ubap2l	0.00882269	0.11673	-2.56141	4.31377	11.0493	0.245283	0.408163
Zyx-211	Zyx	0.00266089	0.0597952	-2.61528	2.2501	5.88464	0.138365	0.29932
Vasp-204	Vasp	0.00177889	0.0468129	-2.62012	31.2028	81.7551	0.559748	0.693878
Kcnn4-205	Kcnn4	0.00419479	0.0781993	-2.63643	6.16454	16.2524	0.314465	0.469388
Msn-202	Msn	0.00326823	0.0671138	-2.66794	109.858	293.095	0.742138	0.884354
Ythdc1-204	Ythdc1	0.00972226	0.119217	-2.69188	12.2149	32.8809	0.408805	0.578231
Grb2-205	Grb2	0.00969113	0.119217	-2.6959	13.1186	35.3665	0.427673	0.598639
Cct4-208	Cct4	0.00815906	0.112646	-2.72693	6.88067	18.7631	0.327044	0.489796
Lamtor5-202	Lamtor5	0.00761478	0.110359	-2.73115	6.07488	16.5914	0.308176	0.482993
Slc38a2-202	Slc38a2	0.000243733	0.0118894	-2.73352	51.8395	141.704	0.616352	0.734694
Rel-201	Rel	0.0027617	0.0608913	-2.7469	3.01883	8.29241	0.188679	0.353741
Psmc2-202	Psmc2	0.00492792	0.082132	-2.74914	3.8854	10.6815	0.232704	0.408163
Dnajc15-201	Dnajc15	0.00876779	0.11673	-2.75457	5.54973	15.2871	0.289308	0.455782
Pnrc1-202	Pnrc1	0.00624219	0.0953005	-2.80308	69.6548	195.248	0.660377	0.823129
Eif2s1-203	Eif2s1	0.00277055	0.0608913	-2.8138	3.50575	9.86446	0.213836	0.394558
Cd44-209	Cd44	0.00499804	0.0825057	-2.84634	4.8935	13.9286	0.264151	0.442177
Cacybp-202	Cacybp	0.00417719	0.0781993	-2.8814	4.36971	12.5909	0.251572	0.428571
Cited2-202	Cited2	0.00788741	0.111342	-2.89034	5.65951	16.3579	0.283019	0.455782
Atf4-203	Atf4	0.00423311	0.0781993	-2.91321	6.14878	17.9127	0.308176	0.482993
Capg-206	Capg	0.00328858	0.0671138	-2.93122	11.0886	32.5032	0.389937	0.544218
Glud1-203	Glud1	0.00349883	0.0699765	-2.96289	4.88408	14.471	0.264151	0.44898
Sf3b6-202	Sf3b6	0.0066234	0.0981247	-2.98888	16.365	48.9129	0.465409	0.646259
Reep5-202	Reep5	0.00264473	0.0597952	-2.99689	11.2647	33.7591	0.402516	0.571429
Spn-201	Spn	0.00467073	0.0808069	-3.00712	5.86503	17.6369	0.295597	0.47619
Znrf2-202	Znrf2	0.000710818	0.0242001	-3.02821	3.59662	10.8913	0.213836	0.408163
Tomm6-203	Tomm6	0.00051247	0.0197104	-3.04041	29.6053	90.0123	0.559748	0.721088
Tob2-203	Tob2	0.00202708	0.0488453	-3.05839	3.47975	10.6424	0.207547	0.394558
G3bp1-202	G3bp1	0.000843564	0.0265025	-3.13534	5.66411	17.7589	0.289308	0.489796
Abracl-205	Abracl	0.0025426	0.0597952	-3.13788	60.6591	190.341	0.647799	0.823129
Cd9-203	Cd9	0.00138323	0.0395207	-3.14866	3.74084	11.7786	0.220126	0.414966
Wdr83os-202	Wdr83os	0.0013249	0.0384028	-3.18511	6.21786	19.8046	0.308176	0.510204
Tesc-204	Tesc	0.000726004	0.0242001	-3.2295	3.15506	10.1893	0.194969	0.387755
Cct8-207	Cct8	0.000839355	0.0265025	-3.25658	9.15471	29.813	0.371069	0.578231
Sumo1-202	Sumo1	0.00185417	0.046941	-3.29163	16.8959	55.615	0.465409	0.666667
Bin2-206	Bin2	0.00300544	0.0647253	-3.3032	9.7775	32.297	0.371069	0.557823
Arl4c-202	Arl4c	0.00430096	0.0781993	-3.31273	10.2228	33.8653	0.371069	0.557823
S100a13-201	S100a13	7.18509e-06	0.000648738	-3.43142	35.6183	122.221	0.584906	0.748299
Gpx1-204	Gpx1	0.00176902	0.0468129	-3.43981	11.833	40.7033	0.408805	0.605442
Crip1-204	Crip1	2.844e-06	0.000299368	-3.4491	175.899	606.694	0.761006	0.877551
Pycard-202	Pycard	0.00046135	0.0180921	-3.52454	36.4385	128.429	0.578616	0.761905
Dynll1-204	Dynll1	0.000102738	0.00570769	-3.78198	37.4265	141.546	0.584906	0.77551
Top1-204	Top1	0.000749822	0.0245843	-3.87632	13.5423	52.4943	0.421384	0.632653
Itgb1-204	Itgb1	1.42423e-05	0.00118686	-4.00791	24.3388	97.5478	0.496855	0.666667
Tubb5-203	Tubb5	0.000260865	0.0121333	-4.01821	19.7339	79.2948	0.484277	0.693878
Cnn2-202	Cnn2	0.000201685	0.0103428	-4.10435	48.9429	200.879	0.603774	0.823129
Irf2bp2-201	Irf2bp2	0.000193819	0.010201	-4.21724	7.48674	31.5734	0.333333	0.564626
Anp32a-209	Anp32a	2.77331e-06	0.000299368	-4.28783	78.1785	335.216	0.698113	0.904762
Flna-216	Flna	2.60373e-05	0.00192869	-4.30378	4.43464	19.0857	0.251572	0.482993
Thy1-203	Thy1	0.000120564	0.00651699	-4.31272	12.6639	54.6156	0.408805	0.62585
Ahnak-204	Ahnak	6.10701e-05	0.00394001	-4.32832	13.9515	60.3866	0.427673	0.639456
Eif4a1-205	Eif4a1	7.38837e-05	0.0043461	-4.44921	28.0605	124.847	0.540881	0.782313
Tagln2-201	Tagln2	5.56385e-07	8.55977e-05	-4.63423	12.6781	58.7531	0.421384	0.632653
Itgb7-202	Itgb7	1.72381e-05	0.00137905	-5.03534	28.329	142.646	0.534591	0.77551
S100a4-202	S100a4	4.2527e-05	0.00293289	-5.13827	12.772	65.6261	0.377358	0.578231
S100a6-204	S100a6	1.4229e-06	0.000174405	-5.60292	44.4661	249.14	0.559748	0.755102
Lcp1-205	Lcp1	9.78725e-07	0.000130497	-5.83121	74.0108	431.572	0.660377	0.918367
Cotl1-204	Cotl1	4.26992e-08	1.42331e-05	-5.90251	56.4443	333.163	0.63522	0.877551
Vim-203	Vim	1.48245e-06	0.000174405	-6.48273	27.3642	177.395	0.509434	0.761905
Emp3-204	Emp3	1.4347e-10	9.56465e-08	-8.97073	29.5857	265.406	0.528302	0.823129
Lgals1-202	Lgals1	2.1757e-12	2.1757e-09	-11.5142	22.9404	264.14	0.490566	0.802721

## Sheet: Cytotoxic CD8
Feature ID	Gene name	P-value (CLP vs Control)	FDR step up (CLP vs Control)	Fold change (CLP vs Control)	LSMean(CLP) (CLP vs Control)	LSMean(Control) (CLP vs Control)	Pct(CLP) (CLP vs Control)	Pct(Control) (CLP vs Control)
Ifi27l2a-201	Ifi27l2a	5.05713e-06	0.00619666	17.307	535.621	30.9482	0.86	0.516129
Ly6a-206	Ly6a	5.42332e-05	0.0271166	11.3534	18.293	1.61124	0.48	0.0806452
Ccnd3-219	Ccnd3	0.00195649	0.144925	7.21779	119.475	16.5529	0.78	0.467742
Bst2-202	Bst2	0.0017183	0.144925	7.09493	42.2592	5.95626	0.62	0.306452
Pak1ip1-203	Pak1ip1	0.00296388	0.178991	6.37657	30.2504	4.74399	0.6	0.274194
Psmb10-202	Psmb10	0.00465138	0.202234	6.15969	41.0851	6.66998	0.64	0.322581
Zfp706-205	Zfp706	0.00710382	0.249257	5.83735	101.757	17.432	0.78	0.483871
Snrpb2-204	Snrpb2	0.00359462	0.186636	5.58586	18.8675	3.37774	0.52	0.209677
Ak2-204	Ak2	0.00287855	0.178991	5.50723	37.308	6.77436	0.62	0.33871
Psmb2-203	Psmb2	0.00941063	0.270343	5.30477	80.4432	15.1643	0.76	0.467742
Tcp1-205	Tcp1	0.00805731	0.257283	5.27733	45.0864	8.54342	0.64	0.370968
Isg15-201	Isg15	0.00191026	0.144925	5.25347	14.4529	2.75112	0.44	0.177419
Mia2-204	Mia2	0.00703136	0.249257	5.10632	18.5391	3.63062	0.52	0.225806
Apobec3-207	Apobec3	0.00973015	0.270343	5.04743	36.0422	7.14071	0.6	0.33871
Mndal-202	Mndal	0.00121964	0.143361	3.7667	68.2917	18.1304	0.68	0.5
Tomm20-202	Tomm20	0.00704666	0.249257	3.53878	259.684	73.3824	0.88	0.709677
Rab5if-202	Rab5if	0.00985646	0.270343	3.53109	34.4584	9.75856	0.6	0.403226
Ssu72-202	Ssu72	0.00340396	0.186636	3.49051	40.0233	11.4663	0.64	0.403226
Dgka-202	Dgka	0.00938639	0.270343	3.31945	51.9413	15.6476	0.68	0.451613
Marc2	.	0.00320312	0.183035	3.25583	19.2568	5.91457	0.54	0.306452
Grcc10-203	Grcc10	0.00961608	0.270343	3.23465	174.227	53.8628	0.82	0.66129
Sugt1-202	Sugt1	0.00946626	0.270343	2.86471	13.6493	4.76463	0.46	0.258065
Ramac-202	Ramac	0.00171528	0.144925	2.58315	15.7508	6.09749	0.5	0.306452
Gpbp1l1-204	Gpbp1l1	0.0012073	0.143361	2.56404	8.87631	3.46184	0.4	0.209677
Mtdh-208	Mtdh	0.000280267	0.0690072	2.45595	28.1986	11.4817	0.6	0.403226
Golga4-202	Golga4	0.00382177	0.186636	-2.06072	3.03131	6.24666	0.2	0.306452
Trdc-201	Trdc	0.000523169	0.0951216	-2.11556	1.67373	3.54087	0.08	0.16129
Id3-202	Id3	0.00150183	0.144925	-2.18157	26.8038	58.4742	0.56	0.629032
Klf2-201	Klf2	0.00782964	0.257283	-2.25392	334.71	754.41	0.84	0.887097
Tgfb1-203	Tgfb1	0.00536791	0.222677	-2.25445	6.4993	14.6523	0.34	0.451613
Dennd1b-207	Dennd1b	0.00415	0.186636	-2.36257	2.41755	5.71163	0.16	0.290323
Nfkbia-202	Nfkbia	0.00928793	0.270343	-2.49588	283.427	707.401	0.84	0.919355
Macf1-211	Macf1	0.00774074	0.257283	-3.05292	12.3673	37.7564	0.44	0.596774
Cdc42ep3-202	Cdc42ep3	0.00304285	0.178991	-3.37915	2.37393	8.02187	0.16	0.354839
Rsrc2-211	Rsrc2	0.00100598	0.142271	-3.4398	12.393	42.6296	0.44	0.612903
Tln1-202	Tln1	0.00892899	0.270343	-3.44802	34.5009	118.96	0.6	0.774194
Rtn4-207	Rtn4	0.00419931	0.186636	-3.47334	5.89902	20.4893	0.32	0.516129
Flna-216	Flna	0.00671039	0.248533	-3.55836	2.67564	9.52091	0.18	0.387097
Ubac2-204	Ubac2	4.92429e-05	0.0271166	-3.5694	10.9479	39.0776	0.42	0.580645
Gadd45b-202	Gadd45b	0.00762059	0.257283	-3.65174	42.5079	155.228	0.62	0.790323
Bcl10-203	Bcl10	0.00190479	0.144925	-3.86597	6.45268	24.9459	0.34	0.548387
Myb-204	Myb	0.00253222	0.174636	-3.98269	30.293	120.648	0.52	0.774194
Arf4-204	Arf4	0.00140329	0.144925	-4.0593	30.0425	121.952	0.58	0.774194
Pnrc1-202	Pnrc1	0.000394346	0.0788691	-4.36231	103.557	451.748	0.74	0.919355
Fos-202	Fos	0.000117872	0.0471489	-4.40878	170.242	750.56	0.76	0.887097
Tubb5-203	Tubb5	0.00129025	0.143361	-4.70015	87.7795	412.576	0.72	0.919355
S100a11-201	S100a11	0.000310533	0.0690072	-4.87445	20.9998	102.362	0.52	0.725806
Kcnc1-202	Kcnc1	0.00538566	0.222677	-5.11407	2.11327	10.8074	0.12	0.403226
Ggnbp2-209	Ggnbp2	0.00389853	0.186636	-5.55337	4.87829	27.091	0.28	0.564516
Rab5a-202	Rab5a	0.00367165	0.186636	-5.74416	6.83384	39.2547	0.34	0.629032
Gtf2b-202	Gtf2b	0.00269134	0.178991	-5.84511	3.79612	22.1887	0.24	0.548387
Iqgap1-204	Iqgap1	0.00365108	0.186636	-6.02891	22.6733	136.695	0.52	0.790323
Lgals1-202	Lgals1	0.00581478	0.228031	-6.334	5.45212	34.5337	0.28	0.564516
Jun-201	Jun	0.00106704	0.142271	-6.75691	77.6711	524.816	0.66	0.903226
Nkg7-202	Nkg7	0.000971897	0.142271	-10.2496	13.735	140.778	0.4	0.758065
S100a10-203	S100a10	6.19666e-06	0.00619666	-10.3827	72.9123	757.024	0.66	0.935484
