# Supplementary material for: Single-cell RNA sequencing reveals Immune Education promotes T cell survival in mice subjected to the cecal ligation and puncture sepsis model
Source: Front Immunol. 2024 Mar 18;15:1366955. doi: 10.3389/fimmu.2024.1366955 (PMC10982361; doi:10.3389/fimmu.2024.1366955)
Supplement: Supplementary file 7 [file Table_6.xls]

## Sheet: Quiescent Naïve CD4
Gene set ID	Gene set description	Gene set size	Normalized enrichment score (Educated + CLP vs Educated)	P-value (Educated + CLP vs Educated)	FDR (Educated + CLP vs Educated)	Leading edge size (Educated + CLP vs Educated)
path:mmu04330	Notch signaling pathway	53	1.84732	0	0.115339	23
path:mmu03010	Ribosome	52	1.78929	0	0.10765	10
path:mmu00740	Riboflavin metabolism	7	1.78499	0	0.0743298	3
path:mmu04120	Ubiquitin mediated proteolysis	132	1.65262	0	0.203766	29
path:mmu04630	JAK-STAT signaling pathway	105	1.62183	0	0.222989	32
path:mmu05169	Epstein-Barr virus infection	182	1.59767	0	0.233242	40
path:mmu05162	Measles	114	1.59398	0	0.205414	39
path:mmu04215	Apoptosis - multiple species	26	1.52325	0.04	0.23683	7
path:mmu04658	Th1 and Th2 cell differentiation	78	1.5114	0	0.24396	15
path:mmu05132	Salmonella infection	227	-1.5447	0	0.211938	63
path:mmu04014	Ras signaling pathway	145	-1.55003	0	0.219394	44
path:mmu01523	Antifolate resistance	24	-1.56483	0.04	0.211827	12
path:mmu04141	Protein processing in endoplasmic reticulum	153	-1.57355	0	0.209833	60
path:mmu04744	Phototransduction	11	-1.57371	0.0434783	0.226276	5
path:mmu04350	TGF-beta signaling pathway	55	-1.58747	0	0.219546	24
path:mmu04530	Tight junction	111	-1.60826	0	0.200208	31
path:mmu04392	Hippo signaling pathway - multiple species	18	-1.61276	0	0.21133	9
path:mmu00220	Arginine biosynthesis	12	-1.62128	0	0.217413	4
path:mmu04137	Mitophagy - animal	62	-1.63137	0.0238095	0.234171	20
path:mmu00650	Butanoate metabolism	15	-1.66202	0.0363636	0.204379	7
path:mmu00900	Terpenoid backbone biosynthesis	22	-1.66577	0	0.225233	12
path:mmu03040	Spliceosome	129	-1.67393	0	0.244003	48
path:mmu00100	Steroid biosynthesis	18	-1.84347	0	0.187695	12

## Sheet: Primed Naïve CD4
Gene set ID	Gene set description	Gene set size	Normalized enrichment score (Educated + CLP vs Educated)	P-value (Educated + CLP vs Educated)	FDR (Educated + CLP vs Educated)	Leading edge size (Educated + CLP vs Educated)
path:mmu00740	Riboflavin metabolism	7	1.74428	0	0.19005	3
path:mmu05205	Proteoglycans in cancer	137	-1.32786	0.0416667	0.246385	19
path:mmu04714	Thermogenesis	174	-1.34714	0.0196078	0.217397	58
path:mmu01200	Carbon metabolism	90	-1.36588	0.02	0.202682	39
path:mmu04611	Platelet activation	89	-1.36957	0.0454545	0.199185	30
path:mmu00380	Tryptophan metabolism	27	-1.39524	0.0425532	0.173527	7
path:mmu04144	Endocytosis	221	-1.39848	0	0.172552	72
path:mmu01230	Biosynthesis of amino acids	56	-1.4001	0.0204082	0.172544	27
path:mmu00561	Glycerolipid metabolism	47	-1.40397	0.027027	0.169237	23
path:mmu04141	Protein processing in endoplasmic reticulum	153	-1.41486	0.0408163	0.160721	48
path:mmu05010	Alzheimer disease	297	-1.41648	0	0.164635	105
path:mmu04979	Cholesterol metabolism	32	-1.41749	0.0425532	0.166144	11
path:mmu00330	Arginine and proline metabolism	34	-1.43883	0.0222222	0.145299	9
path:mmu04210	Apoptosis	124	-1.44378	0	0.143329	42
path:mmu03015	mRNA surveillance pathway	83	-1.44428	0.0408163	0.145736	40
path:mmu05206	MicroRNAs in cancer	131	-1.44999	0	0.144001	38
path:mmu00470	D-Amino acid metabolism	3	-1.45129	0.0454545	0.145282	3
path:mmu04015	Rap1 signaling pathway	143	-1.45267	0.0263158	0.146615	22
path:mmu05022	Pathways of neurodegeneration - multiple diseases	359	-1.46211	0	0.14126	128
path:mmu04520	Adherens junction	57	-1.46805	0.0204082	0.13732	13
path:mmu04514	Cell adhesion molecules	89	-1.47817	0	0.127523	21
path:mmu01210	2-Oxocarboxylic acid metabolism	15	-1.49887	0.0416667	0.116061	7
path:mmu04213	Longevity regulating pathway - multiple species	44	-1.51698	0	0.10261	18
path:mmu04810	Regulation of actin cytoskeleton	158	-1.51971	0	0.102802	33
path:mmu05216	Thyroid cancer	34	-1.52857	0.0444444	0.0992564	7
path:mmu05034	Alcoholism	77	-1.53013	0	0.100526	14
path:mmu04926	Relaxin signaling pathway	82	-1.53375	0	0.101466	27
path:mmu04915	Estrogen signaling pathway	79	-1.55275	0	0.0915637	31
path:mmu05031	Amphetamine addiction	39	-1.55308	0.0238095	0.0935593	13
path:mmu05017	Spinocerebellar ataxia	115	-1.55669	0	0.0952612	46
path:mmu04962	Vasopressin-regulated water reabsorption	35	-1.55958	0.0232558	0.0948367	12
path:mmu00010	Glycolysis / Gluconeogenesis	43	-1.55985	0	0.0971634	13
path:mmu04912	GnRH signaling pathway	67	-1.56347	0	0.0972475	22
path:mmu04540	Gap junction	54	-1.56398	0	0.0988117	17
path:mmu04137	Mitophagy - animal	62	-1.56615	0	0.101492	35
path:mmu05016	Huntington disease	239	-1.61686	0	0.0623824	103
path:mmu04211	Longevity regulating pathway	68	-1.62485	0	0.0612394	26
path:mmu05230	Central carbon metabolism in cancer	56	-1.62789	0	0.0629248	19
path:mmu03013	Nucleocytoplasmic transport	98	-1.62851	0.0196078	0.06474	33
path:mmu05012	Parkinson disease	211	-1.63231	0	0.0641833	91
path:mmu00020	Citrate cycle (TCA cycle)	27	-1.66611	0	0.0478491	14
path:mmu04071	Sphingolipid signaling pathway	104	-1.66635	0	0.0499295	36
path:mmu04146	Peroxisome	68	-1.68186	0	0.0450485	29
path:mmu04530	Tight junction	111	-1.68711	0	0.0441972	30
path:mmu05020	Prion disease	213	-1.69206	0	0.0456205	76
path:mmu00900	Terpenoid backbone biosynthesis	22	-1.69638	0.02	0.0463657	9
path:mmu05412	Arrhythmogenic right ventricular cardiomyopathy	42	-1.71811	0	0.040202	8
path:mmu05014	Amyotrophic lateral sclerosis	293	-1.72096	0	0.0416414	124
path:mmu00280	Valine, leucine and isoleucine degradation	44	-1.73559	0	0.0412944	11
path:mmu05418	Fluid shear stress and atherosclerosis	110	-1.73923	0	0.0429986	39
path:mmu05030	Cocaine addiction	24	-1.75044	0	0.0438227	9
path:mmu05414	Dilated cardiomyopathy	51	-1.75425	0	0.0459835	11
path:mmu05132	Salmonella infection	227	-1.76674	0	0.0445718	61
path:mmu00100	Steroid biosynthesis	18	-1.79044	0	0.038613	12
path:mmu04145	Phagosome	115	-1.79144	0	0.0424743	33
path:mmu03008	Ribosome biogenesis in eukaryotes	71	-1.79927	0.0181818	0.0436978	37
path:mmu04670	Leukocyte transendothelial migration	75	-1.80757	0	0.0471936	29
path:mmu00770	Pantothenate and CoA biosynthesis	16	-1.81357	0	0.0539356	9
path:mmu05410	Hypertrophic cardiomyopathy	50	-1.82643	0	0.0550592	11
path:mmu00220	Arginine biosynthesis	12	-1.85463	0.0212766	0.0440474	9
path:mmu00790	Folate biosynthesis	16	-1.94538	0	0.0117984	10
path:mmu03050	Proteasome	46	-2.00868	0	0.0104875	25
path:mmu03040	Spliceosome	129	-2.06255	0	0.0078656	50
path:mmu00620	Pyruvate metabolism	33	-2.07041	0	0	17

## Sheet: Naïve CD8
Gene set ID	Gene set description	Gene set size	Normalized enrichment score (Educated + CLP vs Educated)	P-value (Educated + CLP vs Educated)	FDR (Educated + CLP vs Educated)	Leading edge size (Educated + CLP vs Educated)
path:mmu00740	Riboflavin metabolism	7	1.82886	0	0.0537396	4
path:mmu00532	Glycosaminoglycan biosynthesis - chondroitin sulfate / dermatan sulfate	18	1.63491	0	0.211797	7
path:mmu04145	Phagosome	115	-1.2813	0.0377358	0.242585	48
path:mmu04910	Insulin signaling pathway	109	-1.28131	0.0425532	0.244382	28
path:mmu05020	Prion disease	213	-1.29032	0	0.24479	73
path:mmu05134	Legionellosis	53	-1.29365	0.0434783	0.244392	20
path:mmu04922	Glucagon signaling pathway	73	-1.297	0.0322581	0.242046	20
path:mmu05166	Human T-cell leukemia virus 1 infection	204	-1.31162	0	0.230983	49
path:mmu04659	Th17 cell differentiation	95	-1.32262	0.047619	0.226034	20
path:mmu03030	DNA replication	35	-1.33326	0.0222222	0.221203	8
path:mmu04144	Endocytosis	221	-1.34028	0.0243902	0.21648	71
path:mmu04625	C-type lectin receptor signaling pathway	87	-1.34818	0.0238095	0.214988	28
path:mmu05016	Huntington disease	239	-1.35396	0	0.209037	91
path:mmu05167	Kaposi sarcoma-associated herpesvirus infection	163	-1.35943	0	0.206657	40
path:mmu05017	Spinocerebellar ataxia	115	-1.36327	0.0425532	0.204858	42
path:mmu05161	Hepatitis B	137	-1.364	0	0.205833	34
path:mmu05012	Parkinson disease	211	-1.3662	0.0232558	0.207002	81
path:mmu05417	Lipid and atherosclerosis	168	-1.37203	0	0.205971	40
path:mmu05022	Pathways of neurodegeneration - multiple diseases	359	-1.38595	0.0178571	0.196206	122
path:mmu04010	MAPK signaling pathway	207	-1.40035	0	0.183962	59
path:mmu04022	cGMP-PKG signaling pathway	102	-1.41337	0.0333333	0.174535	38
path:mmu05010	Alzheimer disease	297	-1.41698	0	0.172596	102
path:mmu05235	PD-L1 expression and PD-1 checkpoint pathway in cancer	82	-1.42201	0.0465116	0.170216	19
path:mmu05160	Hepatitis C	120	-1.43533	0	0.155022	34
path:mmu04728	Dopaminergic synapse	84	-1.44541	0.0175439	0.150482	21
path:mmu04916	Melanogenesis	61	-1.44787	0.0322581	0.149735	21
path:mmu05031	Amphetamine addiction	39	-1.45624	0	0.143176	9
path:mmu01521	EGFR tyrosine kinase inhibitor resistance	57	-1.45681	0	0.144723	15
path:mmu05203	Viral carcinogenesis	166	-1.46207	0	0.140497	44
path:mmu04371	Apelin signaling pathway	89	-1.46209	0.0322581	0.142504	24
path:mmu05165	Human papillomavirus infection	240	-1.47313	0	0.134082	66
path:mmu00052	Galactose metabolism	23	-1.49063	0	0.116168	11
path:mmu03060	Protein export	26	-1.49552	0.0181818	0.113633	8
path:mmu05412	Arrhythmogenic right ventricular cardiomyopathy	42	-1.49907	0.0153846	0.114467	15
path:mmu04137	Mitophagy - animal	62	-1.50396	0	0.112727	17
path:mmu05221	Acute myeloid leukemia	63	-1.50771	0.0363636	0.113533	16
path:mmu04151	PI3K-Akt signaling pathway	213	-1.51179	0	0.109866	74
path:mmu05142	Chagas disease	84	-1.51689	0.0204082	0.107959	32
path:mmu04210	Apoptosis	124	-1.5291	0	0.0994134	34
path:mmu04014	Ras signaling pathway	145	-1.5297	0	0.1006	50
path:mmu03040	Spliceosome	129	-1.53647	0	0.0978583	23
path:mmu05211	Renal cell carcinoma	64	-1.53913	0.0192308	0.0976159	23
path:mmu05215	Prostate cancer	77	-1.54138	0	0.0973645	21
path:mmu04912	GnRH signaling pathway	67	-1.54635	0	0.0956051	28
path:mmu05214	Glioma	61	-1.54854	0	0.0959164	17
path:mmu05410	Hypertrophic cardiomyopathy	50	-1.55463	0.0142857	0.0937482	20
path:mmu04919	Thyroid hormone signaling pathway	102	-1.56426	0.0192308	0.0892694	29
path:mmu04934	Cushing syndrome	104	-1.56448	0	0.0910913	23
path:mmu04152	AMPK signaling pathway	95	-1.56701	0	0.0900107	30
path:mmu04110	Cell cycle	121	-1.57633	0	0.0844906	41
path:mmu05132	Salmonella infection	227	-1.57676	0	0.0859821	61
path:mmu04015	Rap1 signaling pathway	143	-1.5785	0	0.0871868	54
path:mmu04713	Circadian entrainment	51	-1.58807	0.016129	0.0823092	18
path:mmu04510	Focal adhesion	131	-1.58869	0	0.0834846	48
path:mmu04611	Platelet activation	89	-1.59018	0.0166667	0.084716	37
path:mmu04928	Parathyroid hormone synthesis, secretion and action	74	-1.59546	0.0192308	0.0821331	27
path:mmu04921	Oxytocin signaling pathway	97	-1.60473	0	0.0782299	28
path:mmu04914	Progesterone-mediated oocyte maturation	69	-1.61377	0	0.0761629	24
path:mmu01522	Endocrine resistance	72	-1.61401	0	0.0781672	20
path:mmu05414	Dilated cardiomyopathy	51	-1.61473	0	0.0798505	19
path:mmu04730	Long-term depression	42	-1.61914	0	0.0772151	14
path:mmu05205	Proteoglycans in cancer	137	-1.62803	0.0196078	0.0707983	48
path:mmu04024	cAMP signaling pathway	120	-1.62887	0	0.0724135	41
path:mmu04926	Relaxin signaling pathway	82	-1.64538	0.0178571	0.0606489	28
path:mmu04072	Phospholipase D signaling pathway	105	-1.64598	0	0.0620478	34
path:mmu00650	Butanoate metabolism	15	-1.65152	0	0.060975	9
path:mmu03015	mRNA surveillance pathway	83	-1.65327	0	0.062478	21
path:mmu04211	Longevity regulating pathway	68	-1.66234	0	0.0586074	22
path:mmu04962	Vasopressin-regulated water reabsorption	35	-1.68265	0	0.0476527	11
path:mmu05206	MicroRNAs in cancer	131	-1.68486	0	0.0464761	39
path:mmu04666	Fc gamma R-mediated phagocytosis	79	-1.69528	0	0.045209	30
path:mmu05231	Choline metabolism in cancer	71	-1.70231	0	0.0438405	22
path:mmu04114	Oocyte meiosis	91	-1.70678	0	0.0430198	32
path:mmu00900	Terpenoid backbone biosynthesis	22	-1.70881	0.0192308	0.0448902	7
path:mmu05135	Yersinia infection	123	-1.71055	0	0.0447647	51
path:mmu00220	Arginine biosynthesis	12	-1.72193	0	0.0431144	6
path:mmu00270	Cysteine and methionine metabolism	41	-1.7224	0	0.0452701	24
path:mmu04670	Leukocyte transendothelial migration	75	-1.73877	0	0.0409646	21
path:mmu04261	Adrenergic signaling in cardiomyocytes	86	-1.73938	0	0.0432404	27
path:mmu03420	Nucleotide excision repair	43	-1.74239	0	0.0448496	15
path:mmu05133	Pertussis	55	-1.74449	0	0.0446744	26
path:mmu04660	T cell receptor signaling pathway	97	-1.75199	0	0.0434169	21
path:mmu05034	Alcoholism	77	-1.75653	0	0.0431144	22
path:mmu04540	Gap junction	54	-1.76217	0	0.0427653	28
path:mmu05100	Bacterial invasion of epithelial cells	57	-1.77922	0	0.0383869	28
path:mmu04657	IL-17 signaling pathway	64	-1.78725	0	0.0375446	14
path:mmu04520	Adherens junction	57	-1.79418	0	0.0381222	21
path:mmu04720	Long-term potentiation	42	-1.81099	0	0.0352983	13
path:mmu00100	Steroid biosynthesis	18	-1.81109	0	0.0397106	7
path:mmu04915	Estrogen signaling pathway	79	-1.81279	0	0.0453835	23
path:mmu04530	Tight junction	111	-1.82099	0	0.042358	33
path:mmu04810	Regulation of actin cytoskeleton	158	-1.82124	0	0.0508296	63
path:mmu04071	Sphingolipid signaling pathway	104	-1.84957	0	0.0476527	30
path:mmu04150	mTOR signaling pathway	118	-1.85113	0	0.0582422	44
path:mmu05030	Cocaine addiction	24	-1.86077	0	0.0794212	9
path:mmu04722	Neurotrophin signaling pathway	95	-1.90195	0	0.0794212	25

## Sheet: Activated CD8
Gene set ID	Gene set description	Gene set size	Normalized enrichment score (Educated + CLP vs Educated)	P-value (Educated + CLP vs Educated)	FDR (Educated + CLP vs Educated)	Leading edge size (Educated + CLP vs Educated)
path:mmu05171	Coronavirus disease - COVID-19	99	1.79783	0	0.0984848	26
path:mmu01523	Antifolate resistance	24	1.76923	0.02	0.0570175	12
path:mmu00750	Vitamin B6 metabolism	6	1.73293	0	0.0639288	3
path:mmu00740	Riboflavin metabolism	7	1.63847	0.0217391	0.141248	2
path:mmu05217	Basal cell carcinoma	35	1.63595	0	0.115072	13
path:mmu00500	Starch and sucrose metabolism	20	1.57399	0.0444444	0.162414	9
path:mmu04064	NF-kappa B signaling pathway	89	1.50683	0.0217391	0.249544	35
path:mmu05022	Pathways of neurodegeneration - multiple diseases	359	-1.37014	0	0.246636	139
path:mmu05207	Chemical carcinogenesis - receptor activation	117	-1.39397	0	0.246589	44
path:mmu04070	Phosphatidylinositol signaling system	80	-1.40333	0.0151515	0.235116	27
path:mmu04261	Adrenergic signaling in cardiomyocytes	86	-1.41771	0.0338983	0.215515	35
path:mmu04510	Focal adhesion	131	-1.42102	0.0169492	0.214065	30
path:mmu00620	Pyruvate metabolism	33	-1.42291	0.0454545	0.215589	9
path:mmu05170	Human immunodeficiency virus 1 infection	175	-1.42928	0.0188679	0.210424	42
path:mmu04370	VEGF signaling pathway	50	-1.43802	0.031746	0.20618	21
path:mmu04972	Pancreatic secretion	48	-1.47757	0	0.15408	22
path:mmu05211	Renal cell carcinoma	64	-1.48202	0.0169492	0.151629	26
path:mmu05415	Diabetic cardiomyopathy	156	-1.48249	0.0188679	0.158193	67
path:mmu04022	cGMP-PKG signaling pathway	102	-1.48973	0.0327869	0.155764	41
path:mmu04979	Cholesterol metabolism	32	-1.49249	0	0.15587	8
path:mmu05020	Prion disease	213	-1.49259	0.0212766	0.159972	83
path:mmu05208	Chemical carcinogenesis - reactive oxygen species	176	-1.49703	0	0.164648	66
path:mmu00100	Steroid biosynthesis	18	-1.51172	0.05	0.148478	4
path:mmu05230	Central carbon metabolism in cancer	56	-1.52266	0	0.136628	15
path:mmu04144	Endocytosis	221	-1.52538	0	0.13868	98
path:mmu05132	Salmonella infection	227	-1.5285	0	0.137414	51
path:mmu04720	Long-term potentiation	42	-1.54518	0	0.121837	20
path:mmu04664	Fc epsilon RI signaling pathway	59	-1.5545	0.0166667	0.117627	16
path:mmu04919	Thyroid hormone signaling pathway	102	-1.55561	0	0.120733	27
path:mmu00640	Propanoate metabolism	28	-1.55574	0.037037	0.125045	15
path:mmu04744	Phototransduction	11	-1.56417	0.0350877	0.121507	6
path:mmu04360	Axon guidance	116	-1.56481	0.028169	0.125651	46
path:mmu05014	Amyotrophic lateral sclerosis	293	-1.58325	0	0.111378	122
path:mmu04929	GnRH secretion	40	-1.59595	0.0344828	0.107404	9
path:mmu00980	Metabolism of xenobiotics by cytochrome P450	23	-1.59682	0	0.110875	8
path:mmu04810	Regulation of actin cytoskeleton	158	-1.5976	0	0.114662	56
path:mmu05012	Parkinson disease	211	-1.60598	0	0.108963	93
path:mmu00280	Valine, leucine and isoleucine degradation	44	-1.61228	0.0350877	0.10614	22
path:mmu00650	Butanoate metabolism	15	-1.62245	0	0.10157	6
path:mmu04071	Sphingolipid signaling pathway	104	-1.64549	0	0.0873016	49
path:mmu04670	Leukocyte transendothelial migration	75	-1.65349	0	0.0827068	21
path:mmu05231	Choline metabolism in cancer	71	-1.67215	0	0.0715069	34
path:mmu04917	Prolactin signaling pathway	55	-1.67902	0	0.0725982	15
path:mmu05133	Pertussis	55	-1.68848	0	0.0718761	10
path:mmu05412	Arrhythmogenic right ventricular cardiomyopathy	42	-1.69503	0	0.0699826	10
path:mmu04611	Platelet activation	89	-1.7024	0	0.0689223	41
path:mmu04530	Tight junction	111	-1.70709	0	0.0726817	35
path:mmu00020	Citrate cycle (TCA cycle)	27	-1.71144	0	0.0744361	14
path:mmu05414	Dilated cardiomyopathy	51	-1.71823	0	0.0719855	14
path:mmu05416	Viral myocarditis	50	-1.71832	0.0192308	0.0809837	20
path:mmu04650	Natural killer cell mediated cytotoxicity	93	-1.76313	0.0196078	0.0669531	32
path:mmu04666	Fc gamma R-mediated phagocytosis	79	-1.78861	0	0.0597327	37
path:mmu05100	Bacterial invasion of epithelial cells	57	-1.79078	0	0.0716792	21
path:mmu03050	Proteasome	46	-1.79686	0	0.0861529	23
path:mmu04971	Gastric acid secretion	39	-1.79782	0	0.114871	15
path:mmu05410	Hypertrophic cardiomyopathy	50	-1.88253	0	0.0758145	19
path:mmu00730	Thiamine metabolism	7	-1.90895	0	0.0964912	2

## Sheet: Memory CD4
Gene set ID	Gene set description	Gene set size	Normalized enrichment score (Educated + CLP vs Educated)	P-value (Educated + CLP vs Educated)	FDR (Educated + CLP vs Educated)	Leading edge size (Educated + CLP vs Educated)
path:mmu05163	Human cytomegalovirus infection	178	-1.32063	0.0232558	0.221814	59
path:mmu04371	Apelin signaling pathway	89	-1.32868	0.0444444	0.211577	28
path:mmu04910	Insulin signaling pathway	109	-1.32999	0.0227273	0.213472	27
path:mmu04210	Apoptosis	124	-1.35377	0.0217391	0.191926	31
path:mmu05140	Leishmaniasis	62	-1.36947	0.037037	0.179835	11
path:mmu04270	Vascular smooth muscle contraction	74	-1.38103	0.0208333	0.174806	14
path:mmu04261	Adrenergic signaling in cardiomyocytes	86	-1.38106	0.0454545	0.176572	19
path:mmu05146	Amoebiasis	65	-1.38244	0.0192308	0.17756	13
path:mmu05152	Tuberculosis	134	-1.39452	0	0.169027	28
path:mmu04540	Gap junction	54	-1.41199	0.0392157	0.152333	14
path:mmu04520	Adherens junction	57	-1.41771	0.0434783	0.148129	11
path:mmu04960	Aldosterone-regulated sodium reabsorption	25	-1.42273	0.04	0.147691	8
path:mmu04512	ECM-receptor interaction	37	-1.43303	0.0153846	0.13868	13
path:mmu05133	Pertussis	55	-1.4391	0.0392157	0.13679	18
path:mmu04912	GnRH signaling pathway	67	-1.45502	0.0196078	0.122895	21
path:mmu05170	Human immunodeficiency virus 1 infection	175	-1.45952	0	0.1184	47
path:mmu04141	Protein processing in endoplasmic reticulum	153	-1.48052	0.0196078	0.101644	41
path:mmu01210	2-Oxocarboxylic acid metabolism	15	-1.48646	0.0185185	0.0981601	11
path:mmu04914	Progesterone-mediated oocyte maturation	69	-1.49792	0.0192308	0.0901413	20
path:mmu05213	Endometrial cancer	55	-1.4994	0	0.0919256	14
path:mmu05216	Thyroid cancer	34	-1.50569	0.0238095	0.0893419	7
path:mmu05417	Lipid and atherosclerosis	168	-1.52301	0	0.0794888	32
path:mmu05205	Proteoglycans in cancer	137	-1.53237	0	0.0755133	36
path:mmu04022	cGMP-PKG signaling pathway	102	-1.53615	0.0196078	0.0740224	22
path:mmu03060	Protein export	26	-1.5415	0.0181818	0.0712868	11
path:mmu04961	Endocrine and other factor-regulated calcium reabsorption	36	-1.56931	0.0192308	0.0582347	9
path:mmu01212	Fatty acid metabolism	55	-1.58841	0	0.0497291	24
path:mmu03015	mRNA surveillance pathway	83	-1.59005	0	0.049501	23
path:mmu04929	GnRH secretion	40	-1.59527	0.04	0.0479894	13
path:mmu00860	Porphyrin metabolism	23	-1.59913	0.04	0.0459102	7
path:mmu04144	Endocytosis	221	-1.60439	0	0.0448174	89
path:mmu04530	Tight junction	111	-1.61662	0	0.0410079	24
path:mmu00071	Fatty acid degradation	37	-1.61756	0.0151515	0.0414304	17
path:mmu00920	Sulfur metabolism	10	-1.61771	0	0.0421447	5
path:mmu04666	Fc gamma R-mediated phagocytosis	79	-1.62303	0	0.0411913	26
path:mmu05211	Renal cell carcinoma	64	-1.62633	0	0.0410654	19
path:mmu05034	Alcoholism	77	-1.63966	0	0.0385957	17
path:mmu00350	Tyrosine metabolism	14	-1.64626	0	0.0372258	9
path:mmu03010	Ribosome	52	-1.65692	0	0.0355008	20
path:mmu04919	Thyroid hormone signaling pathway	102	-1.66649	0	0.0346372	18
path:mmu03008	Ribosome biogenesis in eukaryotes	71	-1.66723	0.0227273	0.0353163	32
path:mmu05230	Central carbon metabolism in cancer	56	-1.66996	0	0.0347361	20
path:mmu05135	Yersinia infection	123	-1.67608	0	0.0324913	38
path:mmu00520	Amino sugar and nucleotide sugar metabolism	45	-1.67672	0	0.0328331	23
path:mmu04015	Rap1 signaling pathway	143	-1.6777	0	0.0331896	41
path:mmu04962	Vasopressin-regulated water reabsorption	35	-1.68118	0	0.0332119	9
path:mmu00900	Terpenoid backbone biosynthesis	22	-1.69927	0.0181818	0.0289468	10
path:mmu00280	Valine, leucine and isoleucine degradation	44	-1.70301	0.02	0.0277772	24
path:mmu04971	Gastric acid secretion	39	-1.70747	0.0454545	0.0269272	11
path:mmu01250	Biosynthesis of nucleotide sugars	35	-1.71535	0	0.0229736	16
path:mmu00270	Cysteine and methionine metabolism	41	-1.72433	0	0.0227495	15
path:mmu00051	Fructose and mannose metabolism	30	-1.72628	0	0.0229162	16
path:mmu04921	Oxytocin signaling pathway	97	-1.73342	0	0.0226791	22
path:mmu05416	Viral myocarditis	50	-1.73537	0	0.0228527	15
path:mmu04915	Estrogen signaling pathway	79	-1.76625	0	0.0165162	23
path:mmu00030	Pentose phosphate pathway	24	-1.78313	0	0.0125079	14
path:mmu00062	Fatty acid elongation	22	-1.80489	0.0166667	0.0101084	11
path:mmu05017	Spinocerebellar ataxia	115	-1.80965	0	0.00993272	43
path:mmu05418	Fluid shear stress and atherosclerosis	110	-1.83883	0	0.00584783	24
path:mmu04611	Platelet activation	89	-1.86234	0	0.00402039	25
path:mmu04145	Phagosome	115	-1.88931	0	0.00311256	27
path:mmu01230	Biosynthesis of amino acids	56	-1.89797	0	0.00268026	30
path:mmu04613	Neutrophil extracellular trap formation	95	-1.90405	0	0.00277268	27
path:mmu00620	Pyruvate metabolism	33	-1.92829	0	0.00229736	16
path:mmu04510	Focal adhesion	131	-1.92844	0	0.00238245	33
path:mmu05412	Arrhythmogenic right ventricular cardiomyopathy	42	-1.97646	0	0.00185556	15
path:mmu03040	Spliceosome	129	-1.97648	0	0.00192978	67
path:mmu04670	Leukocyte transendothelial migration	75	-2.01243	0	0.00134013	22
path:mmu05010	Alzheimer disease	297	-2.03217	0	0	112
path:mmu00010	Glycolysis / Gluconeogenesis	43	-2.03493	0	0	19
path:mmu05414	Dilated cardiomyopathy	51	-2.03768	0	0	13
path:mmu05410	Hypertrophic cardiomyopathy	50	-2.04071	0	0	15
path:mmu05132	Salmonella infection	227	-2.04452	0	0	79
path:mmu04612	Antigen processing and presentation	61	-2.04782	0	0	13
path:mmu05022	Pathways of neurodegeneration - multiple diseases	359	-2.04985	0	0	136
path:mmu04723	Retrograde endocannabinoid signaling	88	-2.09502	0	0	42
path:mmu00020	Citrate cycle (TCA cycle)	27	-2.09649	0	0	16
path:mmu04810	Regulation of actin cytoskeleton	158	-2.1019	0	0	49
path:mmu05100	Bacterial invasion of epithelial cells	57	-2.12284	0	0	23
path:mmu04932	Non-alcoholic fatty liver disease	130	-2.13069	0	0	59
path:mmu05014	Amyotrophic lateral sclerosis	293	-2.17009	0	0	117
path:mmu01200	Carbon metabolism	90	-2.19534	0	0	38
path:mmu04260	Cardiac muscle contraction	48	-2.24478	0	0	19
path:mmu05208	Chemical carcinogenesis - reactive oxygen species	176	-2.26108	0	0	72
path:mmu05016	Huntington disease	239	-2.26128	0	0	109
path:mmu04714	Thermogenesis	174	-2.2669	0	0	72
path:mmu05020	Prion disease	213	-2.35548	0	0	99
path:mmu03050	Proteasome	46	-2.39373	0	0	28
path:mmu05012	Parkinson disease	211	-2.42844	0	0	102
path:mmu00190	Oxidative phosphorylation	106	-2.45991	0	0	50
path:mmu05415	Diabetic cardiomyopathy	156	-2.47734	0	0	72

## Sheet: Cytotoxic CD8
Gene set ID	Gene set description	Gene set size	Normalized enrichment score (Educated + CLP vs Educated)	P-value (Educated + CLP vs Educated)	FDR (Educated + CLP vs Educated)	Leading edge size (Educated + CLP vs Educated)
path:mmu00760	Nicotinate and nicotinamide metabolism	29	1.80693	0	0.185311	10
path:mmu00740	Riboflavin metabolism	7	1.77514	0	0.165456	4
path:mmu00730	Thiamine metabolism	7	1.74323	0.0227273	0.180899	5
