# Supplementary material for: Single-cell RNA sequencing reveals Immune Education promotes T cell survival in mice subjected to the cecal ligation and puncture sepsis model
Source: Front Immunol. 2024 Mar 18;15:1366955. doi: 10.3389/fimmu.2024.1366955 (PMC10982361; doi:10.3389/fimmu.2024.1366955)
Supplement: Supplementary file 8 [file Table_7.xls]

## Sheet: Quiescent Naïve CD4
Feature ID	Gene name	P-value (Educated + CLP vs Educated)	FDR step up (Educated + CLP vs Educated)	Fold change (Educated + CLP vs Educated)	LSMean(Educated + CLP) (Educated + CLP vs Educated)	LSMean(Educated) (Educated + CLP vs Educated)	Pct(Educated + CLP) (Educated + CLP vs Educated)	Pct(Educated) (Educated + CLP vs Educated)
Ly6a-206	Ly6a	0	0	5.61764	27.6972	4.9304	0.5248	0.266802
Socs3-203	Socs3	0	0	5.56483	20.0997	3.61191	0.488	0.217923
Ly6e-208	Ly6e	0	0	5.10808	489.689	95.8657	0.9104	0.710794
Ube2s-205	Ube2s	0	0	3.81363	176.915	46.3903	0.8032	0.623218
Dtx1-202	Dtx1	1.44329e-15	4.12369e-13	3.69817	12.1472	3.28467	0.4096	0.201629
Ndrg3-206	Ndrg3	1.34304e-11	2.68607e-09	2.90974	10.0865	3.46647	0.3824	0.211813
Acp5-205	Acp5	3.26031e-09	3.43191e-07	2.67955	33.2017	12.3908	0.5696	0.419552
Mrpl52-202	Mrpl52	1.59221e-09	1.99027e-07	2.64511	113.086	42.753	0.7424	0.604888
Zfas1-204	Zfas1	4.96192e-08	4.51084e-06	2.57635	22.6835	8.80451	0.512	0.364562
Arid5b-202	Arid5b	2.22339e-09	2.61576e-07	2.46035	9.83839	3.99878	0.3728	0.234216
Izumo1r-205	Izumo1r	9.97551e-08	8.67436e-06	2.43815	6.02485	2.47108	0.2896	0.144603
Anapc16-208	Anapc16	1.35599e-09	1.80799e-07	2.37289	11.7895	4.9684	0.4112	0.274949
Igfbp4-204	Igfbp4	1.53361e-05	0.000828979	2.36719	307.869	130.057	0.8112	0.688391
Psmb10-202	Psmb10	1.25664e-05	0.000698131	2.2709	19.1502	8.43288	0.4912	0.358452
Apobec3-207	Apobec3	2.93846e-09	3.26496e-07	2.27064	6.4917	2.85898	0.3136	0.181263
Ifi27l2a-201	Ifi27l2a	2.50115e-07	1.92396e-05	2.14924	332.312	154.619	0.8288	0.747454
4932438A13Rik-220	4932438A13Rik	7.50598e-05	0.00283244	2.14255	46.7076	21.8	0.6224	0.505092
Il7r-203	Il7r	5.74725e-05	0.00234581	2.12751	95.9375	45.0938	0.6928	0.590631
Lat-205	Lat	4.2885e-11	7.79728e-09	2.11394	310.558	146.909	0.8768	0.788187
Klhdc2-204	Klhdc2	6.36337e-05	0.00249544	2.08254	8.50863	4.0857	0.3584	0.236253
Malt1-208	Malt1	0.000179931	0.0051282	2.04243	26.9683	13.204	0.5296	0.421589
Rapgef6-206	Rapgef6	1.59337e-05	0.000838616	2.03841	119.691	58.7178	0.7488	0.649695
Dennd2d-206	Dennd2d	2.0179e-05	0.00103482	2.00612	10.6739	5.32068	0.3936	0.283096
Isg15-201	Isg15	3.70063e-05	0.0017622	2.00407	5.2583	2.62381	0.2688	0.158859
Tdrp-202	Tdrp	3.07738e-05	0.00153869	-2.00792	3.25618	6.53817	0.1984	0.311609
Ass1-203	Ass1	5.74049e-05	0.00234581	-2.01018	3.40997	6.85465	0.2064	0.323829
Add1-208	Add1	0.000151656	0.00459564	-2.01062	4.5437	9.13566	0.2544	0.370672
Cirbp-205	Cirbp	6.88756e-05	0.00264906	-2.01675	6.09338	12.2888	0.3024	0.423625
Pcna-205	Pcna	0.000118262	0.0036957	-2.01703	4.52645	9.13	0.2544	0.370672
Tmem71-201	Tmem71	0.000103607	0.00328911	-2.02063	6.3346	12.7999	0.3104	0.423625
Srpk1-202	Srpk1	0.000204874	0.005613	-2.03246	28.2983	57.5152	0.5472	0.655804
Lgals1-202	Lgals1	6.23683e-05	0.00249473	-2.03642	4.24908	8.65293	0.24	0.352342
Rasa3-203	Rasa3	3.46478e-05	0.00169014	-2.03908	3.44698	7.02868	0.2112	0.331976
Smad4-203	Smad4	5.15739e-06	0.000312569	-2.1134	2.88343	6.09384	0.1808	0.307536
Selenop-207	Selenop	1.26995e-06	8.7583e-05	-2.1759	6.17502	13.4362	0.3056	0.425662
H2afy	.	8.75957e-05	0.0031853	-2.19341	32.1335	70.4819	0.5616	0.684318
Emp3-204	Emp3	6.01224e-07	4.29446e-05	-2.25219	72.4254	163.115	0.6752	0.786151
Ms4a4b-202	Ms4a4b	1.0484e-09	1.49771e-07	-2.32586	93.5309	217.54	0.7152	0.820774
Rasgrp1-202	Rasgrp1	1.3994e-06	9.32935e-05	-2.32666	3.80427	8.85125	0.2256	0.368635
Crip1-204	Crip1	6.66134e-16	2.22045e-13	-2.39198	153.061	366.12	0.7648	0.849287
Fosb-204	Fosb	1.39633e-07	1.16361e-05	-2.41081	3.74779	9.03523	0.2192	0.356415
Vim-203	Vim	2.19623e-08	2.09164e-06	-2.74022	21.2237	58.1577	0.4848	0.627291
Smc4-204	Smc4	5.99595e-07	4.29446e-05	-2.75849	18.6222	51.3692	0.4672	0.621181
Tagln2-201	Tagln2	4.0172e-10	6.1803e-08	-3.11054	7.36961	22.9235	0.328	0.503055
S100a10-203	S100a10	6.66134e-16	2.22045e-13	-3.31204	41.8638	138.655	0.608	0.775967
Flna-216	Flna	9.19276e-12	2.04284e-09	-3.38464	5.6009	18.957	0.2896	0.486762
Tuba1a-201	Tuba1a	1.02807e-10	1.71345e-08	-3.44157	10.7929	37.1447	0.392	0.586558
Stk38-224	Stk38	9.8066e-13	2.45165e-10	-3.61314	17.0914	61.7537	0.464	0.657841

## Sheet: Primed Naïve CD4
Feature ID	Gene name	P-value (Educated + CLP vs Educated)	FDR step up (Educated + CLP vs Educated)	Fold change (Educated + CLP vs Educated)	LSMean(Educated + CLP) (Educated + CLP vs Educated)	LSMean(Educated) (Educated + CLP vs Educated)	Pct(Educated + CLP) (Educated + CLP vs Educated)	Pct(Educated) (Educated + CLP vs Educated)
Ube2s-205	Ube2s	0	0	5.34737	170.483	31.8817	0.774859	0.55205
Ly6a-206	Ly6a	4.01901e-14	1.6076e-11	4.88938	24.6937	5.05048	0.487805	0.258675
Socs3-203	Socs3	4.60942e-12	1.15236e-09	4.23425	15.5363	3.66919	0.43152	0.211356
Dtx1-202	Dtx1	1.00253e-13	3.34177e-11	4.11108	11.291	2.74647	0.384615	0.167192
Ly6e-208	Ly6e	0	0	4.11108	483.835	117.69	0.891182	0.719243
Il7r-203	Il7r	8.24629e-12	1.83251e-09	4.07996	69.7254	17.0897	0.636023	0.444795
Acp5-205	Acp5	1.89471e-09	3.44493e-07	3.37438	60.5246	17.9365	0.641651	0.463722
Foxn3-210	Foxn3	2.54246e-09	4.23743e-07	2.52882	18.4586	7.29931	0.457786	0.324921
Ndrg3-206	Ndrg3	4.45727e-06	0.000405207	2.39403	7.31392	3.05507	0.318949	0.182965
Junb-201	Junb	4.71267e-05	0.00277216	2.28797	707.142	309.069	0.904315	0.794953
Bzw2-202	Bzw2	0.000270633	0.00832716	2.16572	19.7713	9.12919	0.472795	0.356467
Atp5k-203	Atp5k	2.82139e-05	0.00198844	2.15141	40.5747	18.8596	0.579737	0.470032
Gm47283-206	Gm47283	4.0236e-05	0.00251475	2.1457	9.68048	4.51158	0.362101	0.246057
Vars-212	Vars	5.69889e-06	0.000488099	2.06107	3.31669	1.6092	0.195122	0.0788644
Slc25a3-208	Slc25a3	2.05849e-05	0.00158345	2.06094	339.44	164.701	0.861163	0.769716
Sgk1-208	Sgk1	0.000340026	0.00944516	2.05707	4.85872	2.36196	0.253283	0.138801
Zfas1-204	Zfas1	7.31522e-05	0.00351472	2.04165	11.2702	5.52012	0.384615	0.277603
Apobec3-207	Apobec3	6.80787e-05	0.00340394	2.01383	4.67151	2.31971	0.249531	0.138801
St13-204	St13	5.7008e-05	0.00311544	2.01303	9.38001	4.65964	0.358349	0.252366
Evl-207	Evl	0.00349612	0.0373917	-2.00188	5.89101	11.7931	0.285178	0.397476
Nap1l1-206	Nap1l1	0.00212114	0.0273695	-2.00408	4.70138	9.42194	0.249531	0.362776
Rhoh-203	Rhoh	0.00892156	0.060898	-2.01569	31.6742	63.8454	0.536585	0.643533
Inpp4b-205	Inpp4b	0.00355549	0.0376242	-2.02909	6.89437	13.9893	0.311445	0.425868
Sec11a-206	Sec11a	0.00604326	0.0510857	-2.0354	16.1095	32.7892	0.444653	0.55836
Selenof-205	Selenof	0.00515271	0.0479322	-2.04176	36.7353	75.0047	0.570356	0.681388
Gimap4-202	Gimap4	0.00304306	0.0345802	-2.08462	14.4226	30.0656	0.424015	0.536278
Pdlim4-205	Pdlim4	8.11577e-05	0.00369195	-2.09309	3.14303	6.57863	0.183865	0.29653
Lgals1-202	Lgals1	2.88324e-05	0.00198844	-2.11455	3.99346	8.44436	0.223265	0.334385
Bin2-206	Bin2	0.00134335	0.0237054	-2.11972	8.80329	18.6605	0.347092	0.470032
Cnn2-202	Cnn2	0.00195574	0.0266087	-2.12841	34.0171	72.4022	0.553471	0.665615
Ms4a6b-204	Ms4a6b	5.85718e-06	0.000488099	-2.14915	155.633	334.479	0.756098	0.84858
Sub1-204	Sub1	0.000194745	0.0073874	-2.15262	135.794	292.313	0.750469	0.858044
Pdcd5-206	Pdcd5	0.00102024	0.0193292	-2.15945	8.22036	17.7515	0.337711	0.463722
Thy1-203	Thy1	0.00172685	0.0254668	-2.17918	19.5953	42.7017	0.467167	0.583596
Sri-207	Sri	0.00142515	0.0239522	-2.19131	33.3509	73.0823	0.549719	0.675079
Klf6-202	Klf6	0.00229712	0.0286592	-2.20736	15.3452	33.8723	0.422139	0.545741
Dazap1-206	Dazap1	5.31231e-05	0.00303561	-2.21377	2.7248	6.03209	0.163227	0.293375
Ndufa5-204	Ndufa5	0.000616283	0.0132534	-2.21859	6.03898	13.3981	0.292683	0.422713
Psmb9-203	Psmb9	0.000548797	0.0129129	-2.28649	26.785	61.2434	0.521576	0.646688
Ndufc2-202	Ndufc2	9.19738e-05	0.00408773	-2.32716	5.30494	12.3454	0.270169	0.410095
Cd48-202	Cd48	4.34643e-05	0.0026342	-2.33561	4.51669	10.5492	0.243902	0.384858
Msn-202	Msn	0.000148165	0.00592662	-2.33817	90.7938	212.291	0.694184	0.817035
S100a13-201	S100a13	0.000387877	0.0104832	-2.39301	9.83084	23.5253	0.365854	0.504732
Flna-216	Flna	1.21802e-05	0.000974417	-2.39591	2.99765	7.1821	0.178236	0.321767
Eif2s2-202	Eif2s2	0.000219999	0.0076266	-2.50943	25.7952	64.7313	0.508443	0.646688
Clec2d-201	Clec2d	3.24017e-06	0.000324017	-2.50965	3.05947	7.67821	0.181989	0.328076
Foxp1-216	Foxp1	0.000222883	0.0076266	-2.51108	37.2649	93.5751	0.560976	0.70347
Smc4-204	Smc4	5.76356e-05	0.00311544	-2.6434	7.09181	18.7465	0.305816	0.457413
Ass1-203	Ass1	3.65443e-06	0.000348041	-2.65026	4.04419	10.7182	0.227017	0.381703
Stk38-224	Stk38	2.6141e-05	0.00193637	-2.77111	10.6685	29.5636	0.377111	0.536278
Tagln2-201	Tagln2	7.60269e-09	1.16965e-06	-3.02188	10.3726	31.3447	0.373358	0.533123
Cotl1-204	Cotl1	2.92262e-08	3.89683e-06	-3.09475	47.6515	147.469	0.600375	0.757098
Tuba1a-201	Tuba1a	2.55519e-07	3.19398e-05	-3.27383	8.75376	28.6583	0.347092	0.529968
S100a10-203	S100a10	2.30024e-08	3.28605e-06	-3.40833	32.0934	109.385	0.542214	0.719243
Ms4a4b-202	Ms4a4b	1.82561e-11	3.65121e-09	-4.15445	37.5965	156.193	0.559099	0.753943
Emp3-204	Emp3	2.10942e-15	1.05471e-12	-4.33292	48.5192	210.23	0.598499	0.791798
Crip1-204	Crip1	0	0	-4.98363	122.475	610.368	0.709193	0.892744
Vim-203	Vim	1.36913e-12	3.91179e-10	-5.04404	12.5122	63.1121	0.390244	0.621451

## Sheet: Naïve CD8
Feature ID	Gene name	P-value (Educated + CLP vs Educated)	FDR step up (Educated + CLP vs Educated)	Fold change (Educated + CLP vs Educated)	LSMean(Educated + CLP) (Educated + CLP vs Educated)	LSMean(Educated) (Educated + CLP vs Educated)	Pct(Educated + CLP) (Educated + CLP vs Educated)	Pct(Educated) (Educated + CLP vs Educated)
Dtx1-202	Dtx1	2.01744e-11	1.34496e-08	4.62063	27.5779	5.96842	0.540909	0.302013
Ly6e-208	Ly6e	2.70212e-10	1.08085e-07	3.63743	329.09	90.4731	0.872727	0.706935
Ly6a-206	Ly6a	9.17816e-10	3.05939e-07	3.09531	6.59027	2.12912	0.3	0.127517
Cd7-202	Cd7	2.57006e-12	2.57006e-09	2.85956	43.169	15.0964	0.590909	0.451902
Gm47283-206	Gm47283	1.92597e-05	0.00160497	2.7639	17.8087	6.44331	0.477273	0.315436
Cst7-201	Cst7	7.67632e-09	2.19323e-06	2.70021	13.3084	4.92866	0.422727	0.272931
Gm43698-202	Gm43698	1.75335e-06	0.000250479	2.55505	5.78886	2.26566	0.295455	0.14094
Trim30a-203	Trim30a	2.33745e-06	0.000292182	2.51252	7.81248	3.10942	0.340909	0.194631
Lat-205	Lat	3.52402e-07	6.40732e-05	2.46925	330.358	133.788	0.886364	0.774049
Bst2-202	Bst2	4.08392e-05	0.0028165	2.44119	24.7408	10.1348	0.522727	0.389262
Socs3-203	Socs3	4.69707e-06	0.000494428	2.3868	11.5794	4.85143	0.4	0.268456
Dennd2d-206	Dennd2d	7.84953e-05	0.00448544	2.35604	8.24584	3.49986	0.359091	0.217002
Anapc16-208	Anapc16	6.8002e-06	0.00068002	2.34082	12.2078	5.21518	0.418182	0.284116
Ccnd3-219	Ccnd3	7.83483e-06	0.000746174	2.30421	104.185	45.2152	0.740909	0.626398
Apobec3-207	Apobec3	0.000209543	0.00931301	2.19425	8.93373	4.07143	0.363636	0.239374
Zbp1-202	Zbp1	0.000793182	0.0208732	2.12128	7.64579	3.60433	0.340909	0.219239
Il7r-203	Il7r	0.00319329	0.0443948	2.11567	84.1921	39.7945	0.686364	0.583893
Nmi-203	Nmi	0.00212557	0.0372908	2.10507	7.55086	3.58699	0.345455	0.219239
Rap1b-202	Rap1b	3.71964e-05	0.00265688	-2.00212	41.1621	82.4112	0.595455	0.724832
Rhoh-203	Rhoh	0.00935571	0.0745475	-2.00213	70.4628	141.076	0.672727	0.782998
Ube2a-204	Ube2a	0.000147681	0.00738407	-2.01146	2.23368	4.49295	0.136364	0.261745
Spn-201	Spn	0.00568375	0.0597443	-2.02139	3.22703	6.52309	0.2	0.319911
Cap1-207	Cap1	0.00665885	0.0643367	-2.0453	7.59477	15.5336	0.340909	0.465324
Tes-201	Tes	0.00586771	0.0610637	-2.04701	4.81477	9.85587	0.263636	0.387025
Cyth4-209	Cyth4	0.00312831	0.0440607	-2.05536	4.03022	8.28357	0.236364	0.362416
Atf4-203	Atf4	0.00839406	0.0722575	-2.08355	5.57409	11.6139	0.290909	0.41387
Ppp2r2a-205	Ppp2r2a	0.00292192	0.0433678	-2.08418	3.01025	6.27389	0.190909	0.317673
Tob2-203	Tob2	0.00268557	0.0406619	-2.09803	3.53206	7.41037	0.213636	0.342282
Eif2s1-203	Eif2s1	0.00519446	0.056893	-2.10469	4.71241	9.91816	0.263636	0.391499
Lcn4-201	Lcn4	0.00626567	0.0632231	-2.11126	4.84946	10.2385	0.263636	0.389262
Cd48-202	Cd48	0.00737127	0.0673176	-2.11411	9.36246	19.7932	0.377273	0.498881
Capza1-202	Capza1	0.00873089	0.0730618	-2.1143	8.22559	17.3913	0.354545	0.480984
Tubb4b-202	Tubb4b	0.00547999	0.0585615	-2.11761	7.24778	15.348	0.331818	0.46085
Dnajc8-203	Dnajc8	8.98533e-05	0.00485693	-2.1188	8.01531	16.9829	0.340909	0.47651
Add1-208	Add1	6.83384e-05	0.00427115	-2.12182	3.41053	7.23653	0.204545	0.340045
Hnrnpk-222	Hnrnpk	0.00242464	0.0388345	-2.12682	59.0033	125.489	0.663636	0.776286
Mdh1-202	Mdh1	0.00508306	0.056893	-2.13119	8.17323	17.4187	0.354545	0.485459
Cggbp1-202	Cggbp1	0.00473725	0.054772	-2.13714	5.17529	11.0603	0.277273	0.407159
Dnajc9-202	Dnajc9	0.00438006	0.0518351	-2.1405	5.69489	12.1899	0.295455	0.420582
Gimap1-204	Gimap1	0.00608576	0.0624181	-2.15613	35.1634	75.8168	0.577273	0.702461
Dazap1-206	Dazap1	0.000521566	0.0164408	-2.15733	2.22367	4.79718	0.136364	0.270694
Adgre5-206	Adgre5	0.00399641	0.0509063	-2.15753	4.74489	10.2373	0.259091	0.389262
Hnrnpd-207	Hnrnpd	0.00636664	0.0634877	-2.17244	15.1898	32.9988	0.454545	0.579418
Pcna-205	Pcna	0.00236374	0.0388345	-2.19002	3.87307	8.48212	0.231818	0.36689
Gm2682-201	Gm2682	0.00699425	0.0659835	-2.20072	20.3849	44.8615	0.490909	0.619687
Selplg-202	Selplg	0.00208449	0.0372908	-2.20463	66.1187	145.767	0.668182	0.794183
Clec2d-201	Clec2d	0.00238245	0.0388345	-2.21571	5.53783	12.2702	0.290909	0.420582
Cdc42se1-202	Cdc42se1	0.00345398	0.0473148	-2.2188	5.82008	12.9136	0.3	0.436242
Sf3b6-202	Sf3b6	0.00362586	0.0486693	-2.2199	12.1931	27.0675	0.418182	0.55481
Add3-210	Add3	0.00489803	0.0557874	-2.22755	9.34301	20.812	0.377273	0.510067
Gimap7-202	Gimap7	0.0011982	0.0254936	-2.24085	3.71923	8.33424	0.222727	0.362416
Dnajc15-201	Dnajc15	0.00292732	0.0433678	-2.24412	51.9818	116.653	0.631818	0.758389
Supt4a-202	Supt4a	0.00347853	0.0473269	-2.25925	34.7278	78.4586	0.572727	0.704698
Actn1-207	Actn1	0.00503303	0.0568704	-2.26269	12.5447	28.3849	0.418182	0.552573
Hpcal1-202	Hpcal1	0.000784589	0.0208732	-2.26628	3.1265	7.08552	0.195455	0.337808
Pik3cd-207	Pik3cd	0.003869	0.0509063	-2.27089	8.80136	19.987	0.363636	0.501119
Rasa3-203	Rasa3	0.0002605	0.0108542	-2.29467	2.78349	6.3872	0.172727	0.317673
Rbbp7-205	Rbbp7	0.000974613	0.0221503	-2.29829	3.91133	8.98937	0.231818	0.375839
S100a13-201	S100a13	0.0029691	0.0434612	-2.30787	13.5903	31.3647	0.436364	0.577181
Grb2-205	Grb2	0.00144039	0.0286615	-2.31156	4.6076	10.6507	0.259091	0.402685
Fos-202	Fos	0.00014461	0.00738407	-2.31653	122.6	284.006	0.722727	0.821029
Cd28-203	Cd28	0.00246338	0.0388345	-2.38843	20.6661	49.3594	0.495455	0.635347
Vim-203	Vim	0.000757635	0.0207571	-2.41716	34.7241	83.9338	0.563636	0.689038
Klrd1-204	Klrd1	0.000554128	0.0165411	-2.42021	15.3733	37.2066	0.436364	0.58613
Vsir-202	Vsir	0.000636922	0.0179415	-2.42201	4.88459	11.8305	0.268182	0.420582
H2afy	.	0.00125766	0.0262385	-2.42412	32.5924	79.0079	0.568182	0.709172
4930523C07Rik-202	4930523C07Rik	0.000399474	0.0140834	-2.43787	33.6399	82.0095	0.572727	0.704698
Tdrp-202	Tdrp	0.00103181	0.0224306	-2.44848	5.41228	13.2519	0.281818	0.427293
Grap-202	Grap	0.0004735	0.0158698	-2.47765	4.09923	10.1565	0.240909	0.393736
Dnajb1-202	Dnajb1	0.00100631	0.0222286	-2.47935	8.20999	20.3555	0.354545	0.503356
S100a11-201	S100a11	0.000424872	0.0146508	-2.49794	14.3267	35.7872	0.436364	0.592841
Cd5-203	Cd5	0.000237585	0.0103076	-2.53502	5.17745	13.1249	0.277273	0.438479
Flna-216	Flna	0.000190364	0.00885413	-2.57966	3.42157	8.82649	0.209091	0.369128
Bcl10-203	Bcl10	0.000202468	0.00920308	-2.67069	6.3587	16.9821	0.309091	0.47651
Srsf3-207	Srsf3	2.99428e-06	0.000352269	-2.82288	67.7062	191.127	0.672727	0.818792
Bin2-206	Bin2	3.12669e-05	0.00231606	-3.02889	17.7557	53.7799	0.472727	0.657718
S100a10-203	S100a10	1.59028e-12	2.57006e-09	-3.05301	145.478	444.146	0.777273	0.90604
Tagln2-201	Tagln2	1.05776e-05	0.000961599	-3.06036	42.9838	131.546	0.6	0.765101
Emp3-204	Emp3	6.42931e-07	9.89125e-05	-3.0727	62.2023	191.129	0.659091	0.816555
Smc4-204	Smc4	1.24365e-05	0.00108143	-3.17386	22.6524	71.8955	0.504545	0.675615
Itga4-202	Itga4	4.15671e-06	0.000461857	-3.42082	6.48441	22.182	0.309091	0.503356
Fosb-204	Fosb	4.14339e-07	6.90565e-05	-3.58463	3.67049	13.1573	0.218182	0.420582
Dek-206	Dek	1.89417e-06	0.000252556	-3.59928	8.05145	28.9794	0.345455	0.559284
Stk38-224	Stk38	6.36647e-08	1.41477e-05	-4.18158	11.3667	47.5306	0.404545	0.63311
Lgals1-202	Lgals1	6.29721e-11	3.1486e-08	-4.99729	3.12027	15.5929	0.190909	0.438479

## Sheet: Activated CD8
Feature ID	Gene name	P-value (Educated + CLP vs Educated)	FDR step up (Educated + CLP vs Educated)	Fold change (Educated + CLP vs Educated)	LSMean(Educated + CLP) (Educated + CLP vs Educated)	LSMean(Educated) (Educated + CLP vs Educated)	Pct(Educated + CLP) (Educated + CLP vs Educated)	Pct(Educated) (Educated + CLP vs Educated)
Ly6a-206	Ly6a	0.00131659	0.08412	3.03972	12.8463	4.22616	0.422764	0.243802
Acp5-205	Acp5	0.000809159	0.0674299	2.96077	141.068	47.6457	0.813008	0.64876
Cst7-201	Cst7	1.56027e-05	0.00780133	2.94189	59.8307	20.3375	0.682927	0.524793
Nfkbia-202	Nfkbia	0.000386611	0.0582029	2.93137	438.286	149.516	0.910569	0.77686
Sgk1-208	Sgk1	0.00359946	0.119982	2.51449	12.376	4.92189	0.439024	0.272727
Kdm6b-202	Kdm6b	0.00790873	0.171193	2.11605	5.60689	2.64969	0.300813	0.173554
2410006H16Rik-201	2410006H16Rik	0.000196821	0.0437379	2.10031	276.323	131.563	0.869919	0.789256
Zfas1-204	Zfas1	0.00152005	0.084447	2.06199	32.6004	15.8102	0.577236	0.475207
Mrpl52-202	Mrpl52	0.00466138	0.145668	2.01658	233.657	115.868	0.861789	0.772727
Pycard-202	Pycard	0.0033703	0.117704	-2.00778	32.7053	65.6649	0.569106	0.702479
Emp3-204	Emp3	0.000641206	0.0667653	-2.03392	114.975	233.85	0.772358	0.855372
Cirbp-205	Cirbp	0.000107038	0.0267595	-2.07143	6.42182	13.3024	0.317073	0.46281
Smap2-202	Smap2	0.00101535	0.0748634	-2.08422	9.46171	19.7203	0.382114	0.524793
S100a6-204	S100a6	1.32213e-05	0.00780133	-2.12881	29.7657	63.3656	0.536585	0.599174
Rnf10-210	Rnf10	0.00991377	0.171193	-2.14912	3.34401	7.18667	0.219512	0.35124
Smc4-204	Smc4	0.00234656	0.0988902	-2.19548	13.1342	28.8358	0.414634	0.561983
Uba1-204	Uba1	0.00622057	0.157483	-2.21759	2.52159	5.59185	0.162602	0.309917
Thy1-203	Thy1	0.00655126	0.157862	-2.24643	125.333	281.55	0.772358	0.88843
Slamf6-206	Slamf6	0.00620144	0.157483	-2.26037	2.58304	5.83863	0.170732	0.309917
Trappc6b-210	Trappc6b	0.00653882	0.157862	-2.28311	3.352	7.65298	0.211382	0.363636
Svbp-204	Svbp	0.000715104	0.0667653	-2.28807	4.29075	9.81753	0.252033	0.409091
Fam107b-206	Fam107b	0.00355034	0.119982	-2.31461	17.0528	39.4705	0.479675	0.636364
Klra7-201	Klra7	0.00984295	0.171193	-2.33288	2.03004	4.73584	0.113821	0.243802
Tagln2-201	Tagln2	0.00146796	0.08412	-2.33876	70.9189	165.862	0.699187	0.809917
Itgb1-204	Itgb1	0.00066172	0.0667653	-2.35173	8.35804	19.6558	0.365854	0.487603
H2afy	.	0.0099523	0.171193	-2.36772	55.5901	131.622	0.674797	0.809917
Slbp-204	Slbp	0.00821323	0.171193	-2.37036	2.62088	6.21244	0.170732	0.326446
Vdac3-204	Vdac3	0.00703201	0.165459	-2.37597	3.54994	8.43457	0.219512	0.376033
Prpf38b-207	Prpf38b	0.00914556	0.171193	-2.40298	7.4181	17.8256	0.341463	0.5
Ifi209-202	Ifi209	0.00803196	0.171193	-2.42225	3.65509	8.85354	0.227642	0.38843
Thrap3-205	Thrap3	0.00840759	0.171193	-2.43532	15.7595	38.3795	0.471545	0.632231
Fli1-202	Fli1	0.00744829	0.169279	-2.44124	2.88313	7.03841	0.186992	0.347107
Nmt1-203	Nmt1	0.00985173	0.171193	-2.4597	3.83242	9.42661	0.235772	0.396694
Tln1-202	Tln1	0.00310874	0.117704	-2.4774	52.8291	130.879	0.666667	0.801653
Vsir-202	Vsir	0.002205	0.0988902	-2.48688	4.43547	11.0305	0.260163	0.429752
Tmbim6-212	Tmbim6	0.00995029	0.171193	-2.4999	34.1248	85.3086	0.601626	0.756198
Nudcd3-204	Nudcd3	0.000371994	0.0582029	-2.51222	2.93378	7.3703	0.186992	0.359504
Sh3kbp1-209	Sh3kbp1	0.00892755	0.171193	-2.51702	10.4719	26.3579	0.398374	0.561983
Tmed9-205	Tmed9	0.00141375	0.08412	-2.56236	31.7734	81.4148	0.577236	0.747934
Clec2d-201	Clec2d	0.00558078	0.149523	-2.57936	7.27355	18.7611	0.341463	0.512397
Atp2b1-203	Atp2b1	0.00718348	0.167058	-2.64173	9.01651	23.8192	0.373984	0.545455
Cd247-207	Cd247	0.00901571	0.171193	-2.6438	8.022	21.2086	0.365854	0.533058
S100a13-201	S100a13	0.00526134	0.149523	-2.66997	32.8526	87.7155	0.585366	0.752066
Vim-203	Vim	0.000991414	0.0748634	-2.72704	70.4857	192.217	0.682927	0.81405
Psmb4-205	Psmb4	0.00331482	0.117704	-2.7994	27.3485	76.5592	0.569106	0.743802
Cops9-203	Cops9	0.00331193	0.117704	-2.83107	20.579	58.2607	0.520325	0.690083
Mrpl18-205	Mrpl18	0.0033099	0.117704	-2.92425	6.36775	18.6209	0.325203	0.512397
Ywhae-205	Ywhae	0.00237336	0.0988902	-2.93639	13.3008	39.0564	0.439024	0.628099
Pik3cd-207	Pik3cd	0.00212292	0.0987407	-3.04752	7.61655	23.2116	0.357724	0.553719
Tomm6-203	Tomm6	0.000934718	0.0747774	-3.14122	31.1811	97.9468	0.577236	0.768595
Il18r1-206	Il18r1	0.00108552	0.0748634	-3.21226	4.16526	13.3799	0.243902	0.438017
Gnb2-207	Gnb2	0.00040742	0.0582029	-3.24831	25.5422	82.9691	0.552846	0.739669
Cd28-203	Cd28	0.000688793	0.0667653	-3.25507	30.5516	99.4476	0.569106	0.752066
Ctla2a-208	Ctla2a	0.000448067	0.0592075	-3.29761	42.3734	139.731	0.569106	0.719008
S100a11-201	S100a11	5.61436e-05	0.016041	-3.35196	51.0334	171.062	0.658537	0.838843
Adgre5-206	Adgre5	0.000734418	0.0667653	-3.47848	10.1898	35.4449	0.398374	0.607438
Cuta-205	Cuta	5.52617e-05	0.016041	-3.93052	5.20236	20.448	0.284553	0.528926
Fosb-204	Fosb	3.36766e-06	0.00336766	-5.4519	9.81739	53.5234	0.382114	0.64876
Lgals1-202	Lgals1	4.77545e-10	9.5509e-07	-8.01273	14.6835	117.655	0.447154	0.743802

## Sheet: Memory CD4
Feature ID	Gene name	P-value (Educated + CLP vs Educated)	FDR step up (Educated + CLP vs Educated)	Fold change (Educated + CLP vs Educated)	LSMean(Educated + CLP) (Educated + CLP vs Educated)	LSMean(Educated) (Educated + CLP vs Educated)	Pct(Educated + CLP) (Educated + CLP vs Educated)	Pct(Educated) (Educated + CLP vs Educated)
Izumo1r-205	Izumo1r	1.00722e-09	3.3574e-07	5.03652	136.553	27.1125	0.7125	0.497934
Socs3-203	Socs3	4.37119e-09	7.94761e-07	3.65573	13.388	3.66221	0.425	0.219008
Serinc3-202	Serinc3	1.26678e-09	3.49062e-07	3.63708	58.1425	15.9861	0.641667	0.458678
Sdhaf1-201	Sdhaf1	2.84391e-07	3.40611e-05	2.91348	7.9014	2.71201	0.341667	0.169421
Arid5b-202	Arid5b	2.77886e-07	3.40611e-05	2.84032	12.2843	4.32498	0.408333	0.247934
Tnfaip3-204	Tnfaip3	0.00016408	0.0052929	2.71676	38.7426	14.2606	0.5875	0.433884
Ppp1r15a-202	Ppp1r15a	0.000118367	0.00401243	2.48354	114.273	46.012	0.7375	0.61157
Ifi27l2a-201	Ifi27l2a	1.58715e-05	0.000961909	2.46411	1593.11	646.524	0.954167	0.865702
Sh2d1a-202	Sh2d1a	8.94336e-06	0.000576991	2.46151	52.724	21.4194	0.625	0.502066
Slamf6-206	Slamf6	0.000158616	0.00528721	2.39377	36.1905	15.1186	0.579167	0.450413
Mrpl52-202	Mrpl52	6.21805e-06	0.0004189	2.37613	242.835	102.198	0.845833	0.733471
Rgs1-203	Rgs1	0.000228045	0.00691046	2.37483	72.3156	30.4508	0.6375	0.528926
Odc1-207	Odc1	0.000631659	0.0143559	2.37345	27.5712	11.6165	0.533333	0.402893
Dusp2-202	Dusp2	4.38127e-05	0.00201438	2.34295	130.825	55.8376	0.729167	0.623967
Il7r-203	Il7r	3.50266e-07	3.89184e-05	2.33172	61.8965	26.5454	0.608333	0.512397
Batf-202	Batf	2.0752e-05	0.00122071	2.31419	9.12125	3.94144	0.366667	0.235537
Prkch-203	Prkch	0.000183589	0.00569908	2.30847	16.1095	6.97841	0.458333	0.328512
2410006H16Rik-201	2410006H16Rik	6.92435e-08	1.06528e-05	2.30006	159.081	69.1639	0.766667	0.671488
Ccnd3-219	Ccnd3	0.00160459	0.0224527	2.21309	57.5001	25.9818	0.6625	0.541322
Gm47283-206	Gm47283	4.30691e-05	0.00201438	2.15832	6.6571	3.08439	0.316667	0.194215
Nfkbia-202	Nfkbia	1.0649e-06	0.000101419	2.11744	319.096	150.699	0.816667	0.75
Arhgap31-203	Arhgap31	0.00117015	0.0193208	2.10814	14.3102	6.78808	0.4375	0.322314
Zfp36-202	Zfp36	7.58243e-05	0.00291632	2.08447	158.141	75.8663	0.7625	0.67562
Ly6a-206	Ly6a	2.67691e-06	0.000232775	2.07936	69.442	33.3958	0.616667	0.53719
Ssh2-205	Ssh2	0.000500018	0.0125005	2.05893	12.4296	6.03693	0.416667	0.305785
Dusp1-201	Dusp1	1.71476e-09	3.70469e-07	2.05492	156.677	76.2447	0.720833	0.661157
Icos-202	Icos	0.000300945	0.00827817	2.01336	26.5097	13.1669	0.525	0.427686
Rgs10-206	Rgs10	0.00128106	0.0201742	2.01035	71.0786	35.3564	0.658333	0.566116
Cotl1-204	Cotl1	5.16988e-05	0.00219995	-2.00055	102.339	204.735	0.725	0.807851
Cwc15-204	Cwc15	0.00471191	0.0451413	-2.00854	17.1808	34.5085	0.475	0.597107
Ctla2a-208	Ctla2a	0.00208933	0.0261166	-2.01012	2.20829	4.43892	0.125	0.237603
Tmod3-206	Tmod3	0.0073866	0.0569249	-2.01361	5.2377	10.5467	0.283333	0.402893
Polr2f-202	Polr2f	0.00101046	0.0182065	-2.01564	4.60334	9.27869	0.258333	0.384298
Psma2-202	Psma2	0.00744524	0.0570309	-2.0256	48.2928	97.822	0.629167	0.739669
Ndufa4-204	Ndufa4	0.000845427	0.0169085	-2.03627	128.401	261.458	0.7625	0.863636
Rdx-202	Rdx	0.00454627	0.0443539	-2.03636	4.73006	9.63212	0.266667	0.390496
Runx3-203	Runx3	0.00203814	0.0261166	-2.05523	3.04956	6.26754	0.191667	0.311983
Sub1-204	Sub1	0.000623258	0.0143559	-2.05601	166.013	341.325	0.783333	0.882231
Sp110-203	Sp110	0.000591169	0.0140755	-2.0591	4.29276	8.83922	0.245833	0.376033
Lcp1-205	Lcp1	0.000918318	0.0177781	-2.06588	150.8	311.534	0.766667	0.865702
Capns1-206	Capns1	0.00139335	0.0209526	-2.06971	15.8519	32.8089	0.454167	0.582645
Ccnd2-205	Ccnd2	0.0051352	0.0471111	-2.07752	21.6863	45.0536	0.4875	0.609504
Cct2-202	Cct2	0.00156262	0.0221648	-2.08901	24.447	51.0701	0.520833	0.64876
Cct6a-204	Cct6a	0.00673505	0.0537475	-2.10097	8.87095	18.6376	0.366667	0.487603
Prr13-202	Prr13	0.00559675	0.0490356	-2.10119	48.4468	101.796	0.620833	0.735537
Aldoa-214	Aldoa	0.00129432	0.0202237	-2.10135	30.9334	65.0018	0.620833	0.75
Stk38-224	Stk38	0.00561457	0.0490356	-2.11435	7.51389	15.887	0.3375	0.458678
Glipr2-202	Glipr2	0.00154161	0.0220231	-2.1188	3.12527	6.62183	0.195833	0.322314
Ndufb3-201	Ndufb3	0.00347686	0.0362173	-2.12082	11.6751	24.7609	0.416667	0.547521
Hnrnpd-207	Hnrnpd	0.00516734	0.0471111	-2.12924	22.9948	48.9614	0.516667	0.642562
Nop10-201	Nop10	0.00384088	0.0393936	-2.13133	19.7953	42.1905	0.495833	0.613636
Capzb-207	Capzb	0.00339369	0.0362173	-2.13371	51.1321	109.101	0.633333	0.754132
Ppp1r12a-206	Ppp1r12a	0.000944335	0.0177781	-2.13542	19.2323	41.0692	0.479167	0.61157
Eif2s2-202	Eif2s2	0.0059557	0.0502651	-2.13656	26.1979	55.9733	0.529167	0.652893
Ndufa2-201	Ndufa2	0.00119041	0.0193563	-2.13957	82.5042	176.524	0.708333	0.82438
Rexo2-205	Rexo2	0.00485857	0.0454072	-2.14573	11.0136	23.6323	0.4	0.528926
Sit1-202	Sit1	0.00018522	0.00569908	-2.16176	2.46351	5.32552	0.154167	0.291322
Ewsr1-213	Ewsr1	0.000545962	0.0134805	-2.16387	9.46932	20.4904	0.375	0.512397
Zyx-211	Zyx	0.000261057	0.00767815	-2.18294	2.94068	6.41933	0.1875	0.316116
S1pr4-201	S1pr4	0.00153837	0.0220231	-2.19441	4.0016	8.78116	0.2375	0.371901
Xrn2-203	Xrn2	0.00318646	0.0352096	-2.20857	15.899	35.114	0.4625	0.588843
Atp5b-204	Atp5b	0.000718691	0.0153841	-2.22297	82.0738	182.448	0.7	0.820248
Arpc4-204	Arpc4	0.00225733	0.0273616	-2.23338	26.77	59.7875	0.541667	0.667355
H2afy	.	0.0027467	0.0312124	-2.25071	21.3086	47.9593	0.508333	0.640496
Tmed9-205	Tmed9	0.00186062	0.0248146	-2.26016	29.9284	67.6431	0.5625	0.696281
Snrpd3-203	Snrpd3	0.00151841	0.022006	-2.27149	17.7496	40.3181	0.483333	0.613636
Arl6ip5-201	Arl6ip5	0.000974889	0.0180535	-2.27243	22.4243	50.9576	0.5125	0.652893
Adh5-202	Adh5	0.000346772	0.00912559	-2.29567	4.3382	9.95907	0.258333	0.39876
Sptssa-203	Sptssa	0.000939915	0.0177781	-2.30666	7.74573	17.8668	0.341667	0.485537
Gm2682-201	Gm2682	0.0020582	0.0261166	-2.32045	7.53803	17.4916	0.333333	0.471074
Bin2-206	Bin2	0.00151028	0.022006	-2.33928	24.2354	56.6933	0.525	0.659091
Lsp1-210	Lsp1	1.85235e-09	3.70469e-07	-2.37617	174.813	415.385	0.7875	0.878099
Dazap2-203	Dazap2	2.35426e-05	0.00132334	-2.40631	12.0927	29.0989	0.4125	0.570248
Calr-202	Calr	0.000794158	0.0160436	-2.46627	21.4883	52.996	0.504167	0.646694
Capg-206	Capg	0.000116801	0.00401243	-2.49874	12.3129	30.7668	0.3875	0.541322
Slc25a4-202	Slc25a4	0.000497101	0.0125005	-2.51184	7.87082	19.7703	0.345833	0.5
Itgb7-202	Itgb7	4.29574e-05	0.00201438	-2.54488	60.1628	153.107	0.65	0.780992
Cct5-202	Cct5	0.000290418	0.00827817	-2.57241	10.9291	28.1141	0.4	0.559917
Cdc37-203	Cdc37	0.000240454	0.00717774	-2.58662	18.5303	47.9309	0.483333	0.642562
Adgre5-206	Adgre5	4.39067e-05	0.00201438	-2.62787	10.3986	27.3261	0.395833	0.545455
Nkg7-202	Nkg7	0.000162063	0.0052929	-2.6627	4.72814	12.5896	0.2375	0.371901
Vim-203	Vim	2.84388e-05	0.00153723	-2.66339	60.052	159.942	0.616667	0.735537
Cd48-202	Cd48	2.382e-05	0.00132334	-2.69993	28.7342	77.5802	0.55	0.696281
Ccl5-202	Ccl5	4.43164e-05	0.00201438	-2.70999	6.1396	16.6382	0.270833	0.376033
Prdx1-201	Prdx1	5.3854e-05	0.00224391	-2.72446	38.9257	106.051	0.5875	0.75
Thy1-203	Thy1	9.96166e-05	0.00351177	-2.72535	37.3522	101.798	0.575	0.72314
Cox5a-203	Cox5a	3.69857e-05	0.00194662	-2.73967	35.2235	96.5006	0.579167	0.731405
Ms4a4b-202	Ms4a4b	5.22724e-08	8.71207e-06	-2.76535	154.908	428.374	0.745833	0.859504
Epsti1-203	Epsti1	6.39087e-05	0.00250623	-2.81722	17.3689	48.9321	0.4625	0.617769
Myl12a-204	Myl12a	3.63607e-06	0.000290886	-2.8619	69.8049	199.775	0.675	0.830579
Flna-216	Flna	5.85017e-05	0.00238782	-2.90145	8.45624	24.5354	0.354167	0.52686
Arpc5-203	Arpc5	1.158e-05	0.000723752	-2.95663	53.1301	157.086	0.625	0.791322
Il18r1-206	Il18r1	9.52245e-07	9.52245e-05	-3.01246	3.02595	9.11553	0.1875	0.36157
Itgb1-204	Itgb1	6.2835e-06	0.0004189	-3.11764	37.5603	117.1	0.545833	0.690083
Pabpn1-206	Pabpn1	2.87945e-06	0.000239954	-3.21907	11.3286	36.4675	0.404167	0.603306
Ahnak-204	Ahnak	3.99153e-06	0.000299649	-3.41098	25.2895	86.262	0.5125	0.698347
Anxa6-203	Anxa6	4.76418e-07	5.01492e-05	-3.52465	15.494	54.6107	0.454167	0.650826
S100a6-204	S100a6	8.16755e-08	1.16679e-05	-3.57674	99.6087	356.275	0.645833	0.780992
Emp3-204	Emp3	1.7914e-10	8.95698e-08	-4.0261	65.5257	263.813	0.645833	0.830579
Dnajc15-201	Dnajc15	3.55418e-10	1.42167e-07	-4.2338	4.8289	20.4446	0.266667	0.491736
Crip1-204	Crip1	1.22125e-15	1.22125e-12	-4.30405	208.725	898.364	0.766667	0.904959
S100a4-202	S100a4	1.39625e-09	3.49062e-07	-5.35352	20.9415	112.111	0.433333	0.630165
Lgals1-202	Lgals1	0	0	-6.1821	46.2095	285.672	0.5875	0.805785
Tagln2-201	Tagln2	9.80327e-14	6.53551e-11	-6.26913	13.3423	83.6449	0.420833	0.688017

## Sheet: Cytotoxic CD8
Feature ID	Gene name	P-value (Educated + CLP vs Educated)	FDR step up (Educated + CLP vs Educated)	Fold change (Educated + CLP vs Educated)	LSMean(Educated + CLP) (Educated + CLP vs Educated)	LSMean(Educated) (Educated + CLP vs Educated)	Pct(Educated + CLP) (Educated + CLP vs Educated)	Pct(Educated) (Educated + CLP vs Educated)
Zc3hav1-202	Zc3hav1	0.000317595	0.635191	6.81608	45.5521	6.68304	0.666667	0.32
Zfas1-204	Zfas1	0.00267198	0.691537	6.53681	60.8341	9.30638	0.685185	0.373333
Txnip-203	Txnip	0.000723074	0.691537	5.49446	115.192	20.9651	0.740741	0.506667
Tprgl-203	Tprgl	0.00322937	0.691537	5.28901	52.2237	9.87401	0.703704	0.4
Acp5-205	Acp5	0.00652104	0.691537	4.91756	61.0167	12.4079	0.703704	0.44
Ifngr1-204	Ifngr1	0.00941064	0.691537	4.41249	25.52	5.78358	0.555556	0.293333
Gramd3-205	Gramd3	0.00551893	0.691537	4.1968	20.0175	4.7697	0.518519	0.28
Atg12-203	Atg12	0.00929665	0.691537	4.13898	13.594	3.28438	0.462963	0.213333
Zmynd11-222	Zmynd11	0.00543011	0.691537	3.85496	18.2183	4.72594	0.518519	0.266667
Cytip-206	Cytip	0.00752705	0.691537	3.62665	101.849	28.0835	0.740741	0.56
Slfn2-201	Slfn2	0.00487155	0.691537	3.01485	27.8845	9.24905	0.518519	0.373333
Pdcd4-203	Pdcd4	0.00143643	0.691537	2.75683	234.684	85.128	0.796296	0.693333
Ywhab-202	Ywhab	0.00151808	0.691537	-2.81863	28.2659	79.671	0.574074	0.706667
Rab14-203	Rab14	0.0074345	0.691537	-2.92796	5.16329	15.1179	0.296296	0.466667
Dazap1-206	Dazap1	0.00631069	0.691537	-3.1909	3.34429	10.6713	0.222222	0.413333
Cacybp-202	Cacybp	0.00766035	0.691537	-3.25387	15.507	50.4578	0.444444	0.666667
Dkc1-206	Dkc1	0.00975001	0.691537	-4.13117	3.17305	13.1084	0.203704	0.44
Sf1-215	Sf1	0.00836943	0.691537	-4.91119	6.65864	32.7018	0.333333	0.613333
Ifi27-209	Ifi27	0.00935316	0.691537	-4.91353	5.56354	27.3366	0.296296	0.573333
