# Supplementary material for: Single-cell RNA sequencing reveals Immune Education promotes T cell survival in mice subjected to the cecal ligation and puncture sepsis model
Source: Front Immunol. 2024 Mar 18;15:1366955. doi: 10.3389/fimmu.2024.1366955 (PMC10982361; doi:10.3389/fimmu.2024.1366955)
Supplement: Supplementary file 9 [file Table_8.xls]

## Sheet: Quiescent Naïve CD4
Gene set ID	Gene set description	Gene set size	Normalized enrichment score (Educated + CLP vs CLP)	P-value (Educated + CLP vs CLP)	FDR (Educated + CLP vs CLP)	Leading edge size (Educated + CLP vs CLP)
path:mmu04141	Protein processing in endoplasmic reticulum	153	2.07121	0	0.0134395	45
path:mmu00190	Oxidative phosphorylation	106	2.04794	0	0.00671975	58
path:mmu05020	Prion disease	213	2.036	0	0.00447983	92
path:mmu05208	Chemical carcinogenesis - reactive oxygen species	176	1.91299	0	0.0134395	76
path:mmu05014	Amyotrophic lateral sclerosis	293	1.89638	0	0.0134395	118
path:mmu04915	Estrogen signaling pathway	79	1.84837	0	0.0201592	12
path:mmu05415	Diabetic cardiomyopathy	156	1.84798	0	0.0172794	74
path:mmu04666	Fc gamma R-mediated phagocytosis	79	1.83674	0	0.0235191	26
path:mmu04670	Leukocyte transendothelial migration	75	1.83631	0	0.0209059	18
path:mmu05012	Parkinson disease	211	1.81526	0	0.025535	89
path:mmu04810	Regulation of actin cytoskeleton	158	1.78808	0	0.0366532	49
path:mmu04932	Non-alcoholic fatty liver disease	130	1.77929	0	0.0358387	59
path:mmu05211	Renal cell carcinoma	64	1.77635	0	0.0341156	11
path:mmu05016	Huntington disease	239	1.77601	0	0.0316788	96
path:mmu04613	Neutrophil extracellular trap formation	95	1.74347	0	0.0385266	23
path:mmu04723	Retrograde endocannabinoid signaling	88	1.74241	0	0.0369586	39
path:mmu05100	Bacterial invasion of epithelial cells	57	1.7412	0	0.0355751	14
path:mmu04510	Focal adhesion	131	1.72938	0	0.0380786	40
path:mmu00020	Citrate cycle (TCA cycle)	27	1.70728	0	0.0473919	15
path:mmu04015	Rap1 signaling pathway	143	1.68997	0	0.0584618	41
path:mmu00062	Fatty acid elongation	22	1.68257	0.0166667	0.0601577	11
path:mmu05416	Viral myocarditis	50	1.67317	0	0.0623104	16
path:mmu03040	Spliceosome	129	1.67305	0	0.0596012	59
path:mmu05032	Morphine addiction	47	1.66259	0	0.0632776	18
path:mmu05034	Alcoholism	77	1.65865	0.0172414	0.063972	23
path:mmu04724	Glutamatergic synapse	60	1.64807	0	0.0687482	14
path:mmu05010	Alzheimer disease	297	1.63888	0	0.0711796	108
path:mmu04714	Thermogenesis	174	1.63384	0	0.0710373	67
path:mmu04921	Oxytocin signaling pathway	97	1.62775	0	0.0718318	21
path:mmu04926	Relaxin signaling pathway	82	1.62105	0.0172414	0.0725733	16
path:mmu05417	Lipid and atherosclerosis	168	1.61757	0	0.0737005	25
path:mmu05022	Pathways of neurodegeneration - multiple diseases	359	1.61222	0	0.0743372	131
path:mmu05134	Legionellosis	53	1.60578	0	0.0749354	18
path:mmu04612	Antigen processing and presentation	61	1.60269	0	0.0747078	15
path:mmu00590	Arachidonic acid metabolism	24	1.60143	0.0185185	0.0741092	10
path:mmu04744	Phototransduction	11	1.59732	0.0333333	0.0735439	7
path:mmu04975	Fat digestion and absorption	19	1.59495	0.0185185	0.0733724	7
path:mmu05215	Prostate cancer	77	1.58374	0.0181818	0.0799296	10
path:mmu01200	Carbon metabolism	90	1.57828	0	0.0827046	43
path:mmu04520	Adherens junction	57	1.57584	0	0.0816449	13
path:mmu04657	IL-17 signaling pathway	64	1.56846	0	0.0855539	25
path:mmu04530	Tight junction	111	1.56478	0	0.0860768	36
path:mmu05418	Fluid shear stress and atherosclerosis	110	1.55808	0	0.090951	22
path:mmu00010	Glycolysis / Gluconeogenesis	43	1.55452	0.015873	0.0907166	13
path:mmu04726	Serotonergic synapse	59	1.55289	0.0166667	0.0895966	19
path:mmu05167	Kaposi sarcoma-associated herpesvirus infection	163	1.55065	0	0.0891097	27
path:mmu05031	Amphetamine addiction	39	1.54832	0	0.0886435	13
path:mmu04310	Wnt signaling pathway	105	1.53966	0	0.0929565	21
path:mmu05207	Chemical carcinogenesis - receptor activation	117	1.53358	0.0153846	0.0938022	24
path:mmu05163	Human cytomegalovirus infection	178	1.53254	0	0.0935389	30
path:mmu04720	Long-term potentiation	42	1.53077	0.0192308	0.0930224	14
path:mmu03008	Ribosome biogenesis in eukaryotes	71	1.52423	0	0.0933011	33
path:mmu05412	Arrhythmogenic right ventricular cardiomyopathy	42	1.51964	0.0289855	0.0958515	17
path:mmu04066	HIF-1 signaling pathway	87	1.51758	0	0.0953209	13
path:mmu04213	Longevity regulating pathway - multiple species	44	1.51452	0.0444444	0.0952983	21
path:mmu05222	Small cell lung cancer	76	1.51149	0	0.0955164	34
path:mmu05132	Salmonella infection	227	1.51042	0	0.094548	41
path:mmu04145	Phagosome	115	1.50584	0	0.0968571	26
path:mmu05414	Dilated cardiomyopathy	51	1.50206	0.0135135	0.0984045	23
path:mmu04270	Vascular smooth muscle contraction	74	1.49427	0	0.10438	22
path:mmu04151	PI3K-Akt signaling pathway	213	1.47047	0	0.122277	82
path:mmu05135	Yersinia infection	123	1.46868	0	0.121606	40
path:mmu04650	Natural killer cell mediated cytotoxicity	93	1.45973	0.0151515	0.129488	21
path:mmu05170	Human immunodeficiency virus 1 infection	175	1.45723	0	0.131035	27
path:mmu01230	Biosynthesis of amino acids	56	1.43379	0.0212766	0.160033	24
path:mmu04727	GABAergic synapse	46	1.43215	0.0178571	0.157864	11
path:mmu05205	Proteoglycans in cancer	137	1.4284	0	0.160088	44
path:mmu05323	Rheumatoid arthritis	65	1.42713	0.0285714	0.157242	26
path:mmu05200	Pathways in cancer	377	1.4263	0	0.156163	80
path:mmu04370	VEGF signaling pathway	50	1.40836	0.0357143	0.17882	12
path:mmu03013	Nucleocytoplasmic transport	98	1.40757	0.0222222	0.177475	19
path:mmu04662	B cell receptor signaling pathway	73	1.38839	0.0273973	0.1955	16
path:mmu04924	Renin secretion	36	1.38549	0.0363636	0.195934	11
path:mmu04660	T cell receptor signaling pathway	97	1.37302	0.04	0.198938	14
path:mmu05202	Transcriptional misregulation in cancer	136	1.3606	0	0.206552	50
path:mmu03050	Proteasome	46	1.3393	0.0487805	0.224738	15
path:mmu04390	Hippo signaling pathway	104	1.32894	0.0322581	0.228471	36
path:mmu05166	Human T-cell leukemia virus 1 infection	204	1.31068	0.0185185	0.245712	56
path:mmu04010	MAPK signaling pathway	207	1.31052	0.015625	0.243524	48

## Sheet: Primed Naïve CD4
Gene set ID	Gene set description	Gene set size	Normalized enrichment score (Educated + CLP vs CLP)	P-value (Educated + CLP vs CLP)	FDR (Educated + CLP vs CLP)	Leading edge size (Educated + CLP vs CLP)
path:mmu00190	Oxidative phosphorylation	106	2.07939	0	0	49
path:mmu05415	Diabetic cardiomyopathy	156	1.96381	0	0.0150582	47
path:mmu05012	Parkinson disease	211	1.91802	0	0.0200776	60
path:mmu04723	Retrograde endocannabinoid signaling	88	1.89574	0	0.0188227	28
path:mmu04141	Protein processing in endoplasmic reticulum	153	1.88426	0	0.0180698	37
path:mmu04932	Non-alcoholic fatty liver disease	130	1.86589	0	0.0225873	36
path:mmu04714	Thermogenesis	174	1.85063	0	0.0215117	72
path:mmu05208	Chemical carcinogenesis - reactive oxygen species	176	1.82299	0	0.0263518	46
path:mmu05020	Prion disease	213	1.81208	0	0.0267701	74
path:mmu05100	Bacterial invasion of epithelial cells	57	1.78255	0	0.0316222	21
path:mmu05016	Huntington disease	239	1.78174	0	0.0287474	82
path:mmu05010	Alzheimer disease	297	1.78103	0	0.0276067	116
path:mmu04614	Renin-angiotensin system	12	1.76285	0	0.0335913	5
path:mmu05231	Choline metabolism in cancer	71	1.75335	0	0.0333431	18
path:mmu04260	Cardiac muscle contraction	48	1.72258	0	0.0421629	16
path:mmu04666	Fc gamma R-mediated phagocytosis	79	1.68853	0	0.0564682	22
path:mmu04915	Estrogen signaling pathway	79	1.65918	0	0.0682047	19
path:mmu05014	Amyotrophic lateral sclerosis	293	1.65692	0	0.0669252	97
path:mmu04612	Antigen processing and presentation	61	1.65665	0.0208333	0.0634029	24
path:mmu05022	Pathways of neurodegeneration - multiple diseases	359	1.65079	0	0.0647502	121
path:mmu04927	Cortisol synthesis and secretion	40	1.63088	0.0222222	0.0731397	15
path:mmu04962	Vasopressin-regulated water reabsorption	35	1.62397	0.0243902	0.0746064	20
path:mmu05207	Chemical carcinogenesis - receptor activation	117	1.62001	0	0.0752909	36
path:mmu04923	Regulation of lipolysis in adipocytes	34	1.61487	0	0.0734086	12
path:mmu05163	Human cytomegalovirus infection	178	1.60042	0	0.0825188	77
path:mmu05132	Salmonella infection	227	1.57766	0	0.0936953	48
path:mmu04810	Regulation of actin cytoskeleton	158	1.55379	0	0.112936	59
path:mmu04510	Focal adhesion	131	1.54163	0.0149254	0.126696	54
path:mmu00240	Pyrimidine metabolism	41	1.51424	0	0.160119	13
path:mmu05414	Dilated cardiomyopathy	51	1.50607	0.015625	0.171469	18
path:mmu04213	Longevity regulating pathway - multiple species	44	1.50356	0.0208333	0.169405	11
path:mmu04540	Gap junction	54	1.49997	0.0192308	0.171572	23
path:mmu05017	Spinocerebellar ataxia	115	1.49125	0.0181818	0.178041	28
path:mmu04914	Progesterone-mediated oocyte maturation	69	1.48838	0.02	0.176396	18
path:mmu00120	Primary bile acid biosynthesis	8	1.48777	0.0350877	0.171914	4
path:mmu05162	Measles	114	1.47979	0	0.179477	20
path:mmu01230	Biosynthesis of amino acids	56	1.47295	0.0363636	0.187831	15
path:mmu04613	Neutrophil extracellular trap formation	95	1.47099	0	0.186104	21
path:mmu04144	Endocytosis	221	1.46562	0	0.187474	46
path:mmu00511	Other glycan degradation	16	1.46307	0.0392157	0.185105	8
path:mmu04973	Carbohydrate digestion and absorption	27	1.44711	0.016129	0.202927	7
path:mmu00603	Glycosphingolipid biosynthesis - globo and isoglobo series	9	1.44685	0.0444444	0.198208	3
path:mmu05135	Yersinia infection	123	1.44181	0	0.20397	26
path:mmu04670	Leukocyte transendothelial migration	75	1.43833	0.0483871	0.204122	19
path:mmu04744	Phototransduction	11	1.42708	0	0.213057	7
path:mmu04015	Rap1 signaling pathway	143	1.42121	0	0.216775	54
path:mmu04928	Parathyroid hormone synthesis, secretion and action	74	1.41936	0.0178571	0.216039	26
path:mmu00480	Glutathione metabolism	43	1.4109	0.0163934	0.230992	15
path:mmu04664	Fc epsilon RI signaling pathway	59	1.40936	0.0357143	0.229416	12
path:mmu05170	Human immunodeficiency virus 1 infection	175	1.4001	0	0.237745	39
path:mmu01200	Carbon metabolism	90	1.39509	0	0.245193	24
path:mmu04978	Mineral absorption	35	1.39465	0.0422535	0.240652	12
path:mmu03460	Fanconi anemia pathway	51	1.39398	0.046875	0.237919	11
path:mmu05410	Hypertrophic cardiomyopathy	50	1.38878	0.031746	0.238553	17
path:mmu04919	Thyroid hormone signaling pathway	102	1.38814	0.0169492	0.236258	26
path:mmu05418	Fluid shear stress and atherosclerosis	110	1.3841	0	0.241697	19
path:mmu04650	Natural killer cell mediated cytotoxicity	93	1.37808	0.0350877	0.243646	38
path:mmu04261	Adrenergic signaling in cardiomyocytes	86	1.37316	0	0.249917	20
path:mmu04014	Ras signaling pathway	145	1.36529	0.0307692	0.243628	38
path:mmu04010	MAPK signaling pathway	207	1.35569	0.015625	0.24932	73

## Sheet: Naïve CD8
Gene set ID	Gene set description	Gene set size	Normalized enrichment score (Educated + CLP vs CLP)	P-value (Educated + CLP vs CLP)	FDR (Educated + CLP vs CLP)	Leading edge size (Educated + CLP vs CLP)
path:mmu04141	Protein processing in endoplasmic reticulum	153	2.07486	0	0	71
path:mmu04728	Dopaminergic synapse	84	1.98452	0	0	41
path:mmu03040	Spliceosome	129	1.98149	0	0	58
path:mmu05152	Tuberculosis	134	1.94693	0	0.00443716	52
path:mmu05166	Human T-cell leukemia virus 1 infection	204	1.92915	0	0.00709946	84
path:mmu05162	Measles	114	1.92746	0	0.00591622	52
path:mmu04713	Circadian entrainment	51	1.91744	0	0.00760657	24
path:mmu05210	Colorectal cancer	80	1.91057	0	0.00665575	27
path:mmu05132	Salmonella infection	227	1.89615	0	0.00788829	96
path:mmu04613	Neutrophil extracellular trap formation	95	1.86342	0	0.0141989	29
path:mmu04971	Gastric acid secretion	39	1.85825	0	0.0129081	20
path:mmu04340	Hedgehog signaling pathway	38	1.85787	0	0.0118324	19
path:mmu01040	Biosynthesis of unsaturated fatty acids	23	1.84504	0	0.0109223	8
path:mmu05415	Diabetic cardiomyopathy	156	1.84452	0	0.0101421	50
path:mmu05014	Amyotrophic lateral sclerosis	293	1.84059	0	0.00946595	152
path:mmu04370	VEGF signaling pathway	50	1.82448	0	0.0133115	16
path:mmu04720	Long-term potentiation	42	1.81824	0	0.0125285	20
path:mmu00790	Folate biosynthesis	16	1.81445	0	0.0138045	4
path:mmu04115	p53 signaling pathway	66	1.81018	0	0.013078	25
path:mmu05032	Morphine addiction	47	1.8019	0	0.0133115	22
path:mmu05012	Parkinson disease	211	1.80152	0	0.0126776	119
path:mmu04390	Hippo signaling pathway	104	1.78213	0	0.0137149	34
path:mmu05100	Bacterial invasion of epithelial cells	57	1.77562	0	0.0146619	25
path:mmu05020	Prion disease	213	1.77394	0	0.014051	78
path:mmu04218	Cellular senescence	148	1.76249	0	0.0191686	41
path:mmu04371	Apelin signaling pathway	89	1.75842	0	0.0197966	39
path:mmu05031	Amphetamine addiction	39	1.75732	0	0.0190634	19
path:mmu04310	Wnt signaling pathway	105	1.73444	0	0.0234536	42
path:mmu00190	Oxidative phosphorylation	106	1.73065	0.0188679	0.0250929	62
path:mmu05200	Pathways in cancer	377	1.72901	0	0.0242565	131
path:mmu05418	Fluid shear stress and atherosclerosis	110	1.72627	0	0.023474	37
path:mmu03013	Nucleocytoplasmic transport	98	1.72186	0	0.0227405	42
path:mmu05417	Lipid and atherosclerosis	168	1.72066	0	0.0225892	61
path:mmu04530	Tight junction	111	1.7114	0	0.0245349	46
path:mmu04350	TGF-beta signaling pathway	55	1.70604	0	0.0263694	24
path:mmu05145	Toxoplasmosis	91	1.70235	0	0.027116	36
path:mmu04145	Phagosome	115	1.70169	0	0.0263831	43
path:mmu04136	Autophagy - other	30	1.7007	0	0.0256888	17
path:mmu05163	Human cytomegalovirus infection	178	1.6984	0	0.0254853	67
path:mmu04612	Antigen processing and presentation	61	1.69613	0	0.0252918	17
path:mmu05142	Chagas disease	84	1.68957	0	0.0272723	31
path:mmu01200	Carbon metabolism	90	1.68685	0	0.0278908	52
path:mmu05212	Pancreatic cancer	71	1.67186	0	0.0317825	25
path:mmu04662	B cell receptor signaling pathway	73	1.67028	0	0.0314635	31
path:mmu05416	Viral myocarditis	50	1.66751	0.0212766	0.0319476	13
path:mmu05231	Choline metabolism in cancer	71	1.66598	0	0.0316389	22
path:mmu05208	Chemical carcinogenesis - reactive oxygen species	176	1.65488	0	0.0354973	70
path:mmu04015	Rap1 signaling pathway	143	1.65105	0	0.0358671	36
path:mmu04658	Th1 and Th2 cell differentiation	78	1.65066	0	0.0351351	40
path:mmu04062	Chemokine signaling pathway	138	1.64566	0	0.0383371	48
path:mmu04727	GABAergic synapse	46	1.64467	0	0.0375854	21
path:mmu04380	Osteoclast differentiation	105	1.63727	0	0.0406171	45
path:mmu05016	Huntington disease	239	1.63183	0	0.0408554	125
path:mmu04666	Fc gamma R-mediated phagocytosis	79	1.63083	0	0.0400988	29
path:mmu04810	Regulation of actin cytoskeleton	158	1.62975	0	0.0393698	67
path:mmu05203	Viral carcinogenesis	166	1.62666	0	0.0402514	63
path:mmu04915	Estrogen signaling pathway	79	1.62535	0	0.040168	27
path:mmu04650	Natural killer cell mediated cytotoxicity	93	1.62251	0	0.0403935	32
path:mmu05206	MicroRNAs in cancer	131	1.62241	0	0.0397089	40
path:mmu04660	T cell receptor signaling pathway	97	1.61924	0	0.0402303	39
path:mmu05215	Prostate cancer	77	1.61531	0.0238095	0.0416075	20
path:mmu04510	Focal adhesion	131	1.61336	0	0.0423678	31
path:mmu05207	Chemical carcinogenesis - receptor activation	117	1.60605	0	0.045076	34
path:mmu05169	Epstein-Barr virus infection	182	1.60455	0	0.0457583	62
path:mmu04924	Renin secretion	36	1.60377	0	0.0450543	18
path:mmu05222	Small cell lung cancer	76	1.60331	0	0.0443716	29
path:mmu04659	Th17 cell differentiation	95	1.60297	0	0.0437094	39
path:mmu04151	PI3K-Akt signaling pathway	213	1.59584	0	0.0464597	73
path:mmu04670	Leukocyte transendothelial migration	75	1.59146	0	0.0478442	18
path:mmu04932	Non-alcoholic fatty liver disease	130	1.57809	0	0.0522318	53
path:mmu00670	One carbon pool by folate	17	1.57665	0.0204082	0.052496	7
path:mmu05214	Glioma	61	1.57229	0.0208333	0.0534925	21
path:mmu05164	Influenza A	128	1.56249	0.0178571	0.0593243	45
path:mmu05323	Rheumatoid arthritis	65	1.56153	0	0.059482	23
path:mmu05165	Human papillomavirus infection	240	1.56029	0	0.0593988	78
path:mmu05220	Chronic myeloid leukemia	74	1.55978	0.0377358	0.0586173	27
path:mmu04724	Glutamatergic synapse	60	1.55538	0	0.060622	26
path:mmu05022	Pathways of neurodegeneration - multiple diseases	359	1.55428	0	0.0605275	162
path:mmu05135	Yersinia infection	123	1.55206	0.0185185	0.06066	55
path:mmu04611	Platelet activation	89	1.54543	0	0.0634515	24
path:mmu04071	Sphingolipid signaling pathway	104	1.54495	0	0.0628872	30
path:mmu05167	Kaposi sarcoma-associated herpesvirus infection	163	1.543	0	0.063419	54
path:mmu04621	NOD-like receptor signaling pathway	139	1.53637	0	0.0658625	57
path:mmu00062	Fatty acid elongation	22	1.53027	0.0454545	0.0680365	11
path:mmu01524	Platinum drug resistance	63	1.52815	0.0425532	0.0686978	15
path:mmu05146	Amoebiasis	65	1.5223	0	0.0714074	24
path:mmu04926	Relaxin signaling pathway	82	1.51817	0.0192308	0.0740548	33
path:mmu04750	Inflammatory mediator regulation of TRP channels	57	1.5168	0	0.0734149	23
path:mmu04625	C-type lectin receptor signaling pathway	87	1.51245	0	0.0743848	37
path:mmu04210	Apoptosis	124	1.50078	0.0217391	0.0793814	43
path:mmu04144	Endocytosis	221	1.49884	0	0.0794831	75
path:mmu04114	Oocyte meiosis	91	1.49815	0.0185185	0.0793919	29
path:mmu03008	Ribosome biogenesis in eukaryotes	71	1.49804	0	0.0785473	21
path:mmu05213	Endometrial cancer	55	1.49442	0	0.0795887	16
path:mmu05010	Alzheimer disease	297	1.4906	0	0.0824573	98
path:mmu05226	Gastric cancer	96	1.4833	0.0377358	0.0869135	24
path:mmu04723	Retrograde endocannabinoid signaling	88	1.47261	0.0185185	0.0910977	37
path:mmu05322	Systemic lupus erythematosus	44	1.47012	0.0217391	0.0906957	14
path:mmu05202	Transcriptional misregulation in cancer	136	1.46837	0	0.0906763	44
path:mmu04933	AGE-RAGE signaling pathway in diabetic complications	76	1.448	0.02	0.103186	24
path:mmu05205	Proteoglycans in cancer	137	1.44501	0.0217391	0.104941	45
path:mmu04916	Melanogenesis	61	1.43873	0	0.108858	20
path:mmu05034	Alcoholism	77	1.43758	0	0.109004	26
path:mmu00140	Steroid hormone biosynthesis	13	1.43293	0.025	0.110639	6
path:mmu05235	PD-L1 expression and PD-1 checkpoint pathway in cancer	82	1.43111	0	0.110074	32
path:mmu05134	Legionellosis	53	1.43063	0	0.109074	23
path:mmu04066	HIF-1 signaling pathway	87	1.43061	0.0344828	0.108091	35
path:mmu04110	Cell cycle	121	1.42706	0.0185185	0.108534	35
path:mmu04146	Peroxisome	68	1.41943	0.0243902	0.112564	23
path:mmu00520	Amino sugar and nucleotide sugar metabolism	45	1.4118	0.0181818	0.116896	14
path:mmu04010	MAPK signaling pathway	207	1.39529	0.0377358	0.125707	72
path:mmu04217	Necroptosis	109	1.39168	0.037037	0.127732	19
path:mmu00280	Valine, leucine and isoleucine degradation	44	1.39127	0.0444444	0.127271	23
path:mmu04722	Neurotrophin signaling pathway	95	1.38589	0.0185185	0.131111	32
path:mmu05223	Non-small cell lung cancer	65	1.38582	0.0444444	0.12903	17
path:mmu04120	Ubiquitin mediated proteolysis	132	1.38114	0.02	0.133045	46
path:mmu04014	Ras signaling pathway	145	1.38096	0	0.132006	56
path:mmu05140	Leishmaniasis	62	1.3723	0.0434783	0.139788	22
path:mmu04740	Olfactory transduction	44	1.36277	0	0.145918	14
path:mmu05230	Central carbon metabolism in cancer	56	1.3619	0.037037	0.14562	17
path:mmu04934	Cushing syndrome	104	1.3592	0.0384615	0.147461	35
path:mmu04962	Vasopressin-regulated water reabsorption	35	1.35471	0.0263158	0.150599	9
path:mmu04070	Phosphatidylinositol signaling system	80	1.33519	0.0425532	0.159738	29
path:mmu04910	Insulin signaling pathway	109	1.32563	0	0.163871	39
path:mmu04068	FoxO signaling pathway	112	1.32338	0.047619	0.164415	41
path:mmu05170	Human immunodeficiency virus 1 infection	175	1.30444	0.0408163	0.180308	72
path:mmu04020	Calcium signaling pathway	113	1.28362	0.0212766	0.203704	38
path:mmu04640	Hematopoietic cell lineage	68	1.27103	0.0392157	0.215146	22

## Sheet: Activated CD8
Gene set ID	Gene set description	Gene set size	Normalized enrichment score (Educated + CLP vs CLP)	P-value (Educated + CLP vs CLP)	FDR (Educated + CLP vs CLP)	Leading edge size (Educated + CLP vs CLP)
path:mmu04540	Gap junction	54	1.84188	0	0.128151	24
path:mmu04612	Antigen processing and presentation	61	1.76285	0	0.185108	26
path:mmu04614	Renin-angiotensin system	12	1.73399	0.0192308	0.151883	7
path:mmu04657	IL-17 signaling pathway	64	1.72437	0	0.121032	30
path:mmu00910	Nitrogen metabolism	9	1.66096	0	0.205042	4
path:mmu03018	RNA degradation	74	1.6436	0	0.204093	24
path:mmu00750	Vitamin B6 metabolism	6	1.63731	0.0188679	0.187142	5
path:mmu05219	Bladder cancer	31	1.58141	0.0192308	0.243488	9
path:mmu05215	Prostate cancer	77	1.57834	0	0.22653	29
path:mmu04724	Glutamatergic synapse	60	1.56676	0	0.240877	21

## Sheet: Memory CD4
Gene set ID	Gene set description	Gene set size	Normalized enrichment score (Educated + CLP vs CLP)	P-value (Educated + CLP vs CLP)	FDR (Educated + CLP vs CLP)	Leading edge size (Educated + CLP vs CLP)
path:mmu04750	Inflammatory mediator regulation of TRP channels	57	1.9906	0	0.0290253	27
path:mmu04141	Protein processing in endoplasmic reticulum	153	1.88039	0	0.0580507	55
path:mmu04213	Longevity regulating pathway - multiple species	44	1.80677	0	0.0822385	17
path:mmu04810	Regulation of actin cytoskeleton	158	1.80255	0	0.0689352	49
path:mmu05142	Chagas disease	84	1.76673	0	0.0957836	33
path:mmu01040	Biosynthesis of unsaturated fatty acids	23	1.74964	0.0208333	0.111264	11
path:mmu04370	VEGF signaling pathway	50	1.7462	0	0.095369	18
path:mmu04010	MAPK signaling pathway	207	1.741	0	0.0888901	94
path:mmu04660	T cell receptor signaling pathway	97	1.72036	0	0.0983637	38
path:mmu04710	Circadian rhythm	31	1.67927	0	0.130614	9
path:mmu04722	Neurotrophin signaling pathway	95	1.67821	0	0.11874	31
path:mmu04664	Fc epsilon RI signaling pathway	59	1.6708	0	0.112473	22
path:mmu05418	Fluid shear stress and atherosclerosis	110	1.66143	0	0.11052	49
path:mmu04666	Fc gamma R-mediated phagocytosis	79	1.65468	0	0.116101	28
path:mmu04670	Leukocyte transendothelial migration	75	1.64438	0	0.117069	22
path:mmu04070	Phosphatidylinositol signaling system	80	1.63865	0	0.117915	33
path:mmu05205	Proteoglycans in cancer	137	1.60104	0	0.165615	57
path:mmu00562	Inositol phosphate metabolism	61	1.60041	0	0.157221	24
path:mmu04914	Progesterone-mediated oocyte maturation	69	1.59071	0	0.162695	27
path:mmu04510	Focal adhesion	131	1.58833	0.0185185	0.157462	42
path:mmu04933	AGE-RAGE signaling pathway in diabetic complications	76	1.57846	0	0.16033	26
path:mmu04611	Platelet activation	89	1.56345	0	0.163425	34
path:mmu05210	Colorectal cancer	80	1.5439	0	0.183222	30
path:mmu05223	Non-small cell lung cancer	65	1.54326	0	0.176474	21
path:mmu04012	ErbB signaling pathway	69	1.5408	0	0.166627	24
path:mmu04926	Relaxin signaling pathway	82	1.5249	0	0.179853	35
path:mmu00100	Steroid biosynthesis	18	1.5239	0.0232558	0.175653	7
path:mmu04371	Apelin signaling pathway	89	1.52088	0.0243902	0.17125	42
path:mmu04114	Oocyte meiosis	91	1.517	0.0185185	0.169939	46
path:mmu05417	Lipid and atherosclerosis	168	1.51419	0	0.170977	56
path:mmu04137	Mitophagy - animal	62	1.51018	0	0.169314	28
path:mmu05212	Pancreatic cancer	71	1.50422	0	0.176286	24
path:mmu04360	Axon guidance	116	1.49498	0	0.18286	33
path:mmu04068	FoxO signaling pathway	112	1.48712	0	0.186311	50
path:mmu05133	Pertussis	55	1.478	0	0.198213	17
path:mmu04662	B cell receptor signaling pathway	73	1.47764	0.0416667	0.193502	28
path:mmu04975	Fat digestion and absorption	19	1.46893	0.0163934	0.202089	9
path:mmu05135	Yersinia infection	123	1.46766	0	0.199992	35
path:mmu04530	Tight junction	111	1.46412	0.0196078	0.196765	38
path:mmu05132	Salmonella infection	227	1.45246	0.0465116	0.213402	80
path:mmu05134	Legionellosis	53	1.45204	0.0408163	0.209305	19
path:mmu04218	Cellular senescence	148	1.45028	0.0192308	0.203486	52
path:mmu04728	Dopaminergic synapse	84	1.44874	0.0263158	0.201968	32
path:mmu04072	Phospholipase D signaling pathway	105	1.44735	0	0.200808	32
path:mmu04110	Cell cycle	121	1.4326	0	0.218851	52
path:mmu04270	Vascular smooth muscle contraction	74	1.42952	0.0392157	0.218828	21
path:mmu04912	GnRH signaling pathway	67	1.42836	0.0204082	0.215457	23
path:mmu04915	Estrogen signaling pathway	79	1.40929	0.0392157	0.245072	28

## Sheet: Cytotoxic CD8
Gene set ID	Gene set description	Gene set size	Normalized enrichment score (Educated + CLP vs CLP)	P-value (Educated + CLP vs CLP)	FDR (Educated + CLP vs CLP)	Leading edge size (Educated + CLP vs CLP)
path:mmu00062	Fatty acid elongation	22	1.75786	0	0.197337	9
path:mmu00670	One carbon pool by folate	17	-1.65207	0.037037	0.100466	11
path:mmu01523	Antifolate resistance	24	-1.67274	0	0.0974217	11
path:mmu00220	Arginine biosynthesis	12	-1.68741	0	0.0986395	5
path:mmu03010	Ribosome	52	-1.86801	0.0192308	0.0438398	28
