# Supplementary material for: Single-cell RNA sequencing reveals Immune Education promotes T cell survival in mice subjected to the cecal ligation and puncture sepsis model
Source: Front Immunol. 2024 Mar 18;15:1366955. doi: 10.3389/fimmu.2024.1366955 (PMC10982361; doi:10.3389/fimmu.2024.1366955)
Supplement: Supplementary file 10 [file Table_9.xls]

## Sheet: Quiescent Naïve CD4
Feature ID	Gene name	P-value (Educated + CLP vs CLP)	FDR step up (Educated + CLP vs CLP)	Fold change (Educated + CLP vs CLP)	LSMean(Educated + CLP) (Educated + CLP vs CLP)	LSMean(CLP) (Educated + CLP vs CLP)	Pct(Educated + CLP) (Educated + CLP vs CLP)	Pct(CLP) (Educated + CLP vs CLP)
Hspe1-202	Hspe1	2.5222e-09	2.5222e-06	3.1241	257.722	82.4947	0.8528	0.696721
Jpt1-203	Jpt1	1.49653e-05	0.00472082	2.86843	24.4994	8.54105	0.5296	0.352459
Cct3-209	Cct3	9.66927e-07	0.000644618	2.79966	15.1308	5.4045	0.4512	0.286885
Eloc-211	Eloc	5.37733e-05	0.0119496	2.68481	19.4302	7.23707	0.4944	0.327869
Tsc22d4-208	Tsc22d4	0.000407475	0.0394439	2.39603	100.984	42.1464	0.7328	0.594262
Ppp1cc-206	Ppp1cc	7.2418e-05	0.0144836	2.37333	30.1465	12.7022	0.5632	0.413934
Hsp90aa1-207	Hsp90aa1	0.000426729	0.0394439	2.32851	101.732	43.6898	0.7264	0.602459
Taldo1-202	Taldo1	0.00114028	0.0844651	2.30196	51.6523	22.4384	0.6448	0.508197
Bsg-206	Bsg	0.000313355	0.0329847	2.28888	8.78631	3.8387	0.368	0.229508
Cacybp-202	Cacybp	0.00121824	0.0870171	2.27321	16.1796	7.11749	0.4656	0.327869
Cdc42-201	Cdc42	0.000235357	0.0294196	2.24817	216.977	96.5126	0.8368	0.713115
Rac1-203	Rac1	0.000859596	0.0687677	2.22235	50.239	22.6062	0.6432	0.508197
Tbca-202	Tbca	0.00234212	0.122697	2.2215	56.5248	25.4444	0.6512	0.52459
Edf1-203	Edf1	0.000593031	0.0494193	2.2001	49.3617	22.4361	0.6432	0.508197
Mettl23-205	Mettl23	0.00261714	0.122697	2.17501	35.061	16.1199	0.5888	0.463115
Fam107b-206	Fam107b	0.00263798	0.122697	2.15898	15.0915	6.99013	0.4528	0.32377
Hspd1-203	Hspd1	0.00274611	0.124378	2.09437	18.8133	8.98278	0.4816	0.364754
Cited2-202	Cited2	0.0022201	0.120005	2.07974	12.5392	6.0292	0.408	0.295082
Emp3-204	Emp3	0.0068375	0.166189	2.05992	72.4254	35.1592	0.6752	0.565574
Gnb2-207	Gnb2	0.00617071	0.164552	2.05599	17.4632	8.49384	0.4768	0.356557
Tespa1-206	Tespa1	0.00509578	0.148865	2.05211	19.399	9.45321	0.4896	0.368852
Arf4-204	Arf4	0.00541778	0.150494	2.04832	34.3971	16.7928	0.5744	0.454918
Chd3-207	Chd3	0.000259575	0.0305383	2.04456	66.4004	32.4766	0.6592	0.561475
Vgll4-207	Vgll4	0.00785425	0.1765	2.0004	15.3165	7.65669	0.4464	0.336066
Ly6a-206	Ly6a	9.44766e-06	0.00377906	-2.00339	27.6972	55.4883	0.5248	0.610656
Wdr89-202	Wdr89	0.00192066	0.11298	-2.01902	7.41622	14.9735	0.3376	0.45082
Ifi209-202	Ifi209	8.95223e-05	0.0162768	-2.13059	5.54123	11.8061	0.2832	0.397541
Ifi208-202	Ifi208	3.81649e-06	0.00190825	-2.13703	5.83049	12.4599	0.296	0.409836
Trim30a-203	Trim30a	1.65229e-05	0.00472082	-2.29541	4.54679	10.4368	0.2544	0.385246
Cirbp-205	Cirbp	0.000456505	0.0396961	-2.33273	6.09338	14.2142	0.3024	0.442623
Zbp1-202	Zbp1	5.11813e-14	1.02363e-10	-3.43655	6.47355	22.2467	0.3104	0.487705

## Sheet: Primed Naïve CD4
Feature ID	Gene name	P-value (Educated + CLP vs CLP)	FDR step up (Educated + CLP vs CLP)	Fold change (Educated + CLP vs CLP)	LSMean(Educated + CLP) (Educated + CLP vs CLP)	LSMean(CLP) (Educated + CLP vs CLP)	Pct(Educated + CLP) (Educated + CLP vs CLP)	Pct(CLP) (Educated + CLP vs CLP)
Edf1-203	Edf1	5.18236e-05	0.0259118	2.75513	50.4764	18.3209	0.615385	0.459459
Chd3-207	Chd3	4.36098e-05	0.0259118	2.57383	19.686	7.64852	0.467167	0.324324
Lck-206	Lck	0.000179209	0.0512025	2.39153	200.912	84.0099	0.79925	0.672297
Dynll1-204	Dynll1	0.000130094	0.0433646	2.36067	117.55	49.7953	0.726079	0.60473
Stip1-201	Stip1	9.26984e-06	0.0101966	2.33592	4.5774	1.95957	0.247655	0.108108
Cd2-202	Cd2	0.0016666	0.114938	2.25798	70.0726	31.0332	0.662289	0.537162
Calr-202	Calr	0.000278741	0.0557482	2.24525	17.1101	7.6206	0.450281	0.317568
Hsp90aa1-207	Hsp90aa1	0.00355745	0.158109	2.16886	46.1442	21.2758	0.592871	0.476351
Pim1-203	Pim1	0.00563405	0.191824	2.14903	29.8995	13.913	0.521576	0.405405
Ndufa13-201	Ndufa13	0.00122749	0.114938	2.14482	157.478	73.4227	0.776735	0.658784
Cdc42-201	Cdc42	0.00115188	0.114938	2.14125	164.785	76.9572	0.776735	0.658784
Rasgrp2-221	Rasgrp2	0.00197142	0.11948	2.09655	33.4081	15.9348	0.54409	0.435811
Thy1-203	Thy1	0.00565881	0.191824	2.09064	19.5953	9.37291	0.467167	0.351351
Gpsm3-203	Gpsm3	0.00433955	0.172995	2.07856	41.5574	19.9934	0.590994	0.472973
Cdk2ap2-205	Cdk2ap2	0.00794807	0.230379	2.05234	66.4039	32.3552	0.64728	0.537162
St13-204	St13	0.00318293	0.144679	2.05206	9.38001	4.57102	0.358349	0.243243
Ptprcap-201	Ptprcap	0.000930138	0.11305	2.03883	194.951	95.6187	0.793621	0.695946
Tmem59-203	Tmem59	0.00314179	0.144679	2.03722	8.84209	4.34028	0.350844	0.236486
Bcl11b-203	Bcl11b	0.00154131	0.114938	2.0336	47.0845	23.1533	0.594747	0.493243
Fkbp4-204	Fkbp4	0.00101745	0.11305	2.01329	10.9682	5.44788	0.386492	0.277027
Atp5a1-205	Atp5a1	0.000589711	0.0905638	2.00854	72.9291	36.3094	0.662289	0.564189
Hspe1-202	Hspe1	0.00161123	0.114938	2.0001	157.749	78.8705	0.75985	0.665541
Klhl6-202	Klhl6	1.01966e-05	0.0101966	-2.27285	5.5424	12.597	0.275797	0.398649
Ly6a-206	Ly6a	7.7178e-05	0.0308712	-2.60359	24.6937	64.2924	0.487805	0.621622

## Sheet: Naïve CD8
Feature ID	Gene name	P-value (Educated + CLP vs CLP)	FDR step up (Educated + CLP vs CLP)	Fold change (Educated + CLP vs CLP)	LSMean(Educated + CLP) (Educated + CLP vs CLP)	LSMean(CLP) (Educated + CLP vs CLP)	Pct(Educated + CLP) (Educated + CLP vs CLP)	Pct(CLP) (Educated + CLP vs CLP)
Chd3-207	Chd3	8.06956e-09	1.61391e-05	4.78627	28.226	5.89729	0.536364	0.29434
Ppp1r15a-202	Ppp1r15a	2.24282e-05	0.00448565	3.73218	133.779	35.8447	0.759091	0.554717
Dusp2-202	Dusp2	5.21816e-05	0.00802794	3.4073	187.101	54.9118	0.786364	0.615094
Ran-202	Ran	5.07209e-06	0.00180049	3.22651	94.5675	29.3095	0.745455	0.543396
Plac8-204	Plac8	0.000386951	0.0255931	3.21271	39.3719	12.255	0.554545	0.384906
Tnfaip3-204	Tnfaip3	4.48891e-05	0.00748151	3.14263	11.2733	3.58721	0.4	0.211321
Id3-202	Id3	3.8886e-06	0.00180049	3.05572	7.18644	2.3518	0.318182	0.143396
Sept7	.	0.000430881	0.0255931	3.01126	44.8296	14.8873	0.618182	0.437736
Rgs1-203	Rgs1	6.46439e-06	0.00180049	2.99085	5.79414	1.93729	0.290909	0.109434
Tln1-202	Tln1	0.000619832	0.0300026	2.94278	63.3771	21.5365	0.668182	0.498113
Selenok-202	Selenok	0.000394688	0.0255931	2.91311	26.8737	9.22508	0.545455	0.366038
Sh3kbp1-209	Sh3kbp1	0.000410973	0.0255931	2.90009	22.5537	7.77689	0.518182	0.339623
Dnaja1-208	Dnaja1	1.57471e-05	0.00349935	2.86554	316.229	110.356	0.863636	0.724528
S100a10-203	S100a10	0.000448054	0.0255931	2.85327	145.478	50.9863	0.777273	0.622642
Ppp2r5a-205	Ppp2r5a	0.000664409	0.0309027	2.84594	29.7779	10.4633	0.563636	0.388679
Dusp1-201	Dusp1	0.00170236	0.0508168	2.8166	40.6781	14.4423	0.586364	0.422642
Srsf6-202	Srsf6	0.000305397	0.022622	2.74614	9.96201	3.62765	0.381818	0.215094
Psmb9-203	Psmb9	0.000258039	0.0215033	2.72357	62.5193	22.9549	0.677273	0.50566
Cd7-202	Cd7	0.00190619	0.0529498	2.689	43.169	16.0539	0.590909	0.441509
Tecpr1-212	Tecpr1	0.000219644	0.0190995	2.68274	30.3166	11.3006	0.55	0.4
Tmed10-204	Tmed10	0.000442717	0.0255931	2.66026	14.9572	5.62243	0.454545	0.286792
Nkg7-202	Nkg7	7.20195e-06	0.00180049	2.65706	539.431	203.019	0.913636	0.796226
Cox7a2-202	Cox7a2	0.00114205	0.0403982	2.62312	148.84	56.7413	0.795455	0.641509
Lcp1-205	Lcp1	0.00270654	0.0668281	2.62187	80.1797	30.5811	0.695455	0.54717
Manf-207	Manf	0.00082427	0.0350753	2.59073	11.8353	4.56833	0.413636	0.256604
Hsp90aa1-207	Hsp90aa1	0.00101005	0.039482	2.58407	65.9791	25.533	0.659091	0.520755
Stip1-201	Stip1	3.21644e-05	0.00584807	2.56497	6.65738	2.5955	0.322727	0.158491
Ppp1ca-206	Ppp1ca	0.00052987	0.0275729	2.5488	165.064	64.7615	0.809091	0.671698
Smdt1-202	Smdt1	0.00185003	0.0529498	2.53288	41.9487	16.5616	0.618182	0.460377
Macf1-211	Macf1	7.459e-05	0.00974981	2.5153	76.5363	30.4283	0.677273	0.550943
Cd28-203	Cd28	0.00338004	0.072689	2.5148	20.6661	8.21779	0.495455	0.343396
Ubc-201	Ubc	0.000723327	0.0328785	2.50092	211.251	84.4693	0.827273	0.698113
Cacybp-202	Cacybp	0.00277706	0.0669171	2.48128	14.464	5.82926	0.445455	0.29434
Ifi27-209	Ifi27	0.00298267	0.0701806	2.46864	13.9045	5.63246	0.436364	0.286792
Clta-201	Clta	0.00585705	0.0992721	2.43317	84.639	34.7854	0.709091	0.569811
Dtx1-202	Dtx1	0.0056773	0.0978844	2.42354	27.5779	11.3792	0.540909	0.4
Hnrnpc-212	Hnrnpc	0.00599043	0.0998405	2.41987	26.8839	11.1096	0.545455	0.4
Ier2-201	Ier2	0.00691126	0.106867	2.3757	116.481	49.0301	0.736364	0.6
Mettl23-205	Mettl23	0.0018877	0.0529498	2.37349	52.9127	22.2932	0.654545	0.50566
Gadd45b-202	Gadd45b	7.79985e-05	0.00974981	2.37008	9.04581	3.81666	0.372727	0.218868
Atp6v0c-204	Atp6v0c	0.00834733	0.112802	2.36572	40.4641	17.1044	0.609091	0.467925
Rnasek-203	Rnasek	0.000128398	0.0135156	2.35785	36.5392	15.4969	0.6	0.445283
Btg2-201	Btg2	0.00883924	0.115546	2.35309	131.844	56.0303	0.754545	0.626415
Rgs10-206	Rgs10	0.00975657	0.117439	2.35267	105.773	44.9586	0.727273	0.596226
Fyn-203	Fyn	0.00553535	0.0976557	2.34885	14.9112	6.34829	0.45	0.309434
Itgb2-204	Itgb2	0.00292999	0.0697617	2.34696	10.0619	4.28721	0.386364	0.245283
Calm3-204	Calm3	0.00458432	0.0907787	2.34692	12.1891	5.19368	0.418182	0.275472
Dnajb9-202	Dnajb9	9.14342e-05	0.010757	2.34421	3.75769	1.60296	0.222727	0.0792453
Mcl1-202	Mcl1	0.00877079	0.115546	2.34311	113.624	48.493	0.740909	0.611321
Fkbp8-210	Fkbp8	0.00190482	0.0529498	2.33681	11.9494	5.11354	0.418182	0.271698
Cct3-209	Cct3	0.00826995	0.112802	2.32521	18.1764	7.81708	0.477273	0.339623
Celf2-215	Celf2	0.00762562	0.111066	2.28708	50.5509	22.1028	0.636364	0.498113
Ubxn4-203	Ubxn4	0.00334804	0.072689	2.25254	7.7386	3.4355	0.345455	0.207547
Scp2-205	Scp2	0.00749477	0.110217	2.24873	104.551	46.4935	0.740909	0.618868
Hspa5-203	Hspa5	0.00493919	0.0928203	2.2395	97.1073	43.3611	0.709091	0.596226
Selenos-204	Selenos	0.00238723	0.0628217	2.23593	10.8539	4.8543	0.404545	0.264151
Ctsb-202	Ctsb	0.000537671	0.0275729	2.23219	4.39409	1.96851	0.25	0.113208
Smad7-203	Smad7	0.00363518	0.0768169	2.23178	94.783	42.4696	0.713636	0.6
Dhx9-205	Dhx9	0.000926335	0.0373622	2.22652	11.3724	5.1077	0.4	0.275472
Tob1-201	Tob1	0.000460676	0.0255931	2.20081	3.97512	1.80621	0.231818	0.0981132
Srsf9-204	Srsf9	0.00075497	0.0335542	2.19759	6.72578	3.06053	0.327273	0.188679
Ywhab-202	Ywhab	0.00334619	0.072689	2.14581	19.8678	9.25891	0.495455	0.362264
Cd69-202	Cd69	0.00317622	0.0712131	2.1381	244.721	114.457	0.8	0.709434
Vgll4-207	Vgll4	0.00712883	0.106867	2.12038	17.416	8.21364	0.468182	0.339623
Ifrd1-210	Ifrd1	0.00320459	0.0712131	2.08896	7.00912	3.35531	0.327273	0.2
Stat4-204	Stat4	0.00972998	0.117439	2.04521	7.70489	3.76729	0.345455	0.226415
Tnfaip8-207	Tnfaip8	0.00237417	0.0628217	2.02466	9.50425	4.69424	0.381818	0.256604
Tmem59-203	Tmem59	0.000301821	0.022622	2.00621	13.3451	6.65189	0.440909	0.313208
Gm8369-204	Gm8369	0.000418831	0.0255931	-2.12204	12.1543	25.7919	0.409091	0.513208
Pold4-202	Pold4	0.000622198	0.0300026	-2.1232	3.88432	8.24721	0.231818	0.350943
H2-Q4-202	H2-Q4	0.00174606	0.0513546	-2.25448	9.59783	21.6381	0.377273	0.501887
Pdcd6-205	Pdcd6	0.00430397	0.0867517	-2.43784	8.00313	19.5103	0.35	0.498113
Tcof1-206	Tcof1	0.0013471	0.0444436	-2.43944	4.78583	11.6747	0.263636	0.407547
Cirbp-205	Cirbp	6.64715e-06	0.00180049	-2.46429	4.91523	12.1126	0.268182	0.403774
Dek-206	Dek	0.000630054	0.0300026	-2.47227	8.05145	19.9054	0.345455	0.483019
Apobec3-207	Apobec3	5.57346e-07	0.000557346	-2.88568	8.93373	25.7799	0.363636	0.516981
Samhd1-209	Samhd1	0.000119936	0.0133262	-3.42664	14.0825	48.2555	0.422727	0.615094

## Sheet: Activated CD8
Feature ID	Gene name	P-value (Educated + CLP vs CLP)	FDR step up (Educated + CLP vs CLP)	Fold change (Educated + CLP vs CLP)	LSMean(Educated + CLP) (Educated + CLP vs CLP)	LSMean(CLP) (Educated + CLP vs CLP)	Pct(Educated + CLP) (Educated + CLP vs CLP)	Pct(CLP) (Educated + CLP vs CLP)
Trdc-201	Trdc	0.00570739	0.369808	3.32074	10.2453	3.08524	0.325203	0.160839
Nfkbia-202	Nfkbia	0.00269798	0.325085	3.14564	438.286	139.331	0.910569	0.741259
Ifnar2-205	Ifnar2	0.00407037	0.36973	2.99299	12.564	4.19782	0.447154	0.251748
Hspa5-203	Hspa5	0.00231839	0.325085	2.98602	251.547	84.2415	0.886179	0.706294
Klrc1-203	Klrc1	0.00408556	0.36973	2.88511	9.78324	3.39094	0.365854	0.202797
Hsph1-207	Hsph1	0.000404314	0.136895	2.85342	6.22849	2.18281	0.317073	0.13986
Stip1-201	Stip1	0.00261941	0.325085	2.7299	8.80592	3.22572	0.382114	0.20979
Lbh-202	Lbh	0.00628674	0.369808	2.70789	15.1629	5.59952	0.463415	0.300699
Hsp90aa1-207	Hsp90aa1	0.000915212	0.166402	2.70657	151.29	55.8972	0.788618	0.657343
Zranb2-204	Zranb2	0.00766105	0.383053	2.65892	8.31971	3.12898	0.373984	0.202797
Gpbp1-203	Gpbp1	0.00400835	0.36973	2.5806	22.2986	8.64087	0.528455	0.377622
Chd2-214	Chd2	0.00485722	0.369808	2.46834	108.079	43.7861	0.780488	0.615385
Hsbp1-203	Hsbp1	0.00601289	0.369808	2.43116	10.7196	4.40923	0.414634	0.265734
Acyp1-202	Acyp1	0.00883866	0.392829	2.37078	5.17314	2.18204	0.292683	0.13986
Sept6	.	0.005607	0.369808	2.31964	23.1628	9.98554	0.536585	0.405594
Banf1-203	Banf1	0.00687587	0.37246	2.09641	16.6921	7.96224	0.487805	0.370629
Cacybp-202	Cacybp	0.00586382	0.369808	2.09403	30.8916	14.7522	0.585366	0.475524
Thap3-203	Thap3	0.00848305	0.392829	-2.04858	3.12374	6.39922	0.203252	0.321678
Slamf6-206	Slamf6	0.000600088	0.136895	-2.34764	2.58304	6.06407	0.170732	0.307692
Irf7-208	Irf7	0.00719497	0.37246	-2.5282	4.57797	11.574	0.268293	0.41958
Gm12216-203	Gm12216	0.00997545	0.409563	-2.58475	2.77241	7.16599	0.178862	0.342657
Slfn1-201	Slfn1	0.0069788	0.37246	-2.66333	6.41804	17.0934	0.325203	0.482517
Ptpn22-202	Ptpn22	0.0046498	0.369808	-2.71716	50.3232	136.736	0.650407	0.797203
9930111J21Rik2-203	9930111J21Rik2	0.00276322	0.325085	-2.75021	7.66152	21.0708	0.357724	0.517483
Rsbn1l-203	Rsbn1l	0.00859269	0.392829	-2.80674	6.96908	19.5604	0.333333	0.517483
Ifi213-205	Ifi213	0.00584556	0.369808	-2.90957	3.51617	10.2305	0.219512	0.405594
Ifi209-202	Ifi209	0.000466452	0.136895	-3.01569	3.65509	11.0226	0.227642	0.405594
Atp1b3-202	Atp1b3	0.00513848	0.369808	-3.10095	40.7146	126.254	0.609756	0.79021
Txnip-203	Txnip	0.00050658	0.136895	-3.15527	100.36	316.663	0.723577	0.874126
Ifngr1-204	Ifngr1	0.00325034	0.361149	-3.19395	44.7196	142.832	0.626016	0.811189
Cuta-205	Cuta	0.00144716	0.22264	-3.22792	5.20236	16.7928	0.284553	0.496503
Isg15-201	Isg15	5.15129e-07	0.00103026	-3.36273	3.60595	12.1258	0.219512	0.384615
Trim30a-203	Trim30a	7.6627e-06	0.00510847	-3.79221	3.99209	15.1388	0.243902	0.454545
Ms4a4c-202	Ms4a4c	0.000616028	0.136895	-3.8596	4.14762	16.0081	0.243902	0.475524
Ctla2a-208	Ctla2a	0.000699236	0.139847	-4.17857	42.3734	177.06	0.569106	0.79021
Zbp1-202	Zbp1	2.30781e-06	0.00230781	-4.3499	3.28173	14.2752	0.211382	0.447552
Klhl6-202	Klhl6	0.000220903	0.110451	-4.5678	11.1175	50.7824	0.406504	0.657343

## Sheet: Memory CD4
Feature ID	Gene name	P-value (Educated + CLP vs CLP)	FDR step up (Educated + CLP vs CLP)	Fold change (Educated + CLP vs CLP)	LSMean(Educated + CLP) (Educated + CLP vs CLP)	LSMean(CLP) (Educated + CLP vs CLP)	Pct(Educated + CLP) (Educated + CLP vs CLP)	Pct(CLP) (Educated + CLP vs CLP)
Irf2bp2-201	Irf2bp2	3.1358e-05	0.0104527	3.99416	29.9033	7.48674	0.55	0.333333
Cacybp-202	Cacybp	0.000150336	0.037584	3.29681	14.4061	4.36971	0.445833	0.251572
Mrfap1-201	Mrfap1	0.0014534	0.154751	3.04001	26.6779	8.77562	0.55	0.36478
Tnfaip3-204	Tnfaip3	0.000800721	0.0942025	3.0203	38.7426	12.8274	0.5875	0.402516
Thy1-203	Thy1	0.00312101	0.207142	2.94951	37.3522	12.6639	0.575	0.408805
Top1-204	Top1	0.00353294	0.207142	2.9322	39.7087	13.5423	0.591667	0.421384
Dnaja1-208	Dnaja1	0.000200407	0.0384432	2.84669	288.64	101.395	0.866667	0.72327
Zfp36-202	Zfp36	0.00465586	0.216485	2.78509	158.141	56.7813	0.7625	0.616352
Sfpq-202	Sfpq	0.00466046	0.216485	2.78078	67.5357	24.2866	0.679167	0.515723
St13-204	St13	0.00239871	0.204509	2.73557	25.0988	9.175	0.5375	0.36478
Fkbp1a-203	Fkbp1a	0.00374949	0.207142	2.66919	77.0956	28.8835	0.695833	0.54717
Dynll1-204	Dynll1	0.000211438	0.0384432	2.6634	99.6815	37.4265	0.716667	0.584906
Sft2d1-201	Sft2d1	0.000703106	0.0878883	2.60727	6.12269	2.34831	0.3125	0.144654
Hspd1-203	Hspd1	0.00540196	0.225082	2.54862	16.222	6.365	0.466667	0.314465
Anapc16-208	Anapc16	0.00533515	0.225082	2.53917	11.8362	4.66143	0.416667	0.257862
Bcap31-201	Bcap31	0.000527853	0.0703804	2.51914	18.0877	7.1801	0.483333	0.339623
Slc9a3r1-201	Slc9a3r1	0.00507141	0.220496	2.50691	17.5287	6.99216	0.479167	0.320755
Bin2-206	Bin2	0.00867581	0.315484	2.47869	24.2354	9.7775	0.525	0.371069
G3bp1-202	G3bp1	0.00932623	0.32152	2.45137	13.8849	5.66411	0.441667	0.289308
Dnajb1-202	Dnajb1	0.00291337	0.207142	2.44381	7.96378	3.25876	0.345833	0.201258
Tram1-203	Tram1	0.00412212	0.207142	2.38843	11.6471	4.87646	0.416667	0.264151
Fli1-202	Fli1	0.00414285	0.207142	2.35226	7.99553	3.39908	0.358333	0.207547
Txk-205	Txk	0.00403671	0.207142	2.34628	5.25104	2.23803	0.275	0.132075
Bri3-201	Bri3	0.00994939	0.32152	2.32445	9.8535	4.23906	0.383333	0.245283
S100a13-201	S100a13	0.000289771	0.0445802	2.29242	81.6521	35.6183	0.691667	0.584906
S100a6-204	S100a6	0.00697867	0.26841	2.24011	99.6087	44.4661	0.645833	0.559748
Ier3ip1-204	Ier3ip1	0.00957524	0.32152	2.10688	20.9811	9.95837	0.504167	0.389937
Ly9-205	Ly9	0.00351309	0.207142	2.0023	7.03147	3.5117	0.333333	0.207547
Mif4gd-207	Mif4gd	0.00674065	0.264339	-2.02114	7.1271	14.4049	0.333333	0.440252
H2-Q4-202	H2-Q4	0.00196828	0.187455	-2.02675	15.0283	30.4586	0.454167	0.553459
Hnrnpd-207	Hnrnpd	0.00797985	0.29555	-2.03225	22.9948	46.7313	0.516667	0.616352
Slfn5-202	Slfn5	0.00147013	0.154751	-2.03405	3.34685	6.80766	0.2	0.301887
Apobec3-207	Apobec3	0.00454466	0.216485	-2.05154	24.8876	51.0578	0.529167	0.628931
Tut4-205	Tut4	0.000267532	0.0445802	-2.12915	7.29903	15.5407	0.333333	0.440252
Ifi35-203	Ifi35	0.00980081	0.32152	-2.16333	3.25807	7.04828	0.204167	0.333333
Ly6a-206	Ly6a	2.45532e-07	9.82128e-05	-2.23962	69.442	155.524	0.616667	0.685535
Ifi206-202	Ifi206	0.000325658	0.0465225	-2.25684	3.773	8.51506	0.225	0.345912
Rab4b-206	Rab4b	0.00996711	0.32152	-2.30156	5.15039	11.8539	0.279167	0.415094
Chrac1-203	Chrac1	0.00275181	0.207142	-2.30937	3.75699	8.67629	0.225	0.358491
Ndufs3-205	Ndufs3	0.0033241	0.207142	-2.45071	4.6631	11.4279	0.266667	0.415094
Il7r-203	Il7r	0.00366536	0.207142	-2.77759	61.8965	171.923	0.608333	0.767296
Bst2-202	Bst2	0.000134291	0.037584	-2.91996	8.48096	24.764	0.345833	0.496855
Phf11b-201	Phf11b	3.49149e-10	6.98299e-07	-3.14343	5.20333	16.3563	0.283333	0.440252
Isg15-201	Isg15	1.51311e-07	8.21223e-05	-3.18604	7.09631	22.6091	0.316667	0.459119
Trim30a-203	Trim30a	1.64245e-07	8.21223e-05	-3.96742	3.92294	15.564	0.233333	0.446541
Zbp1-202	Zbp1	1.62176e-09	1.62176e-06	-5.61322	3.71714	20.8652	0.220833	0.484277

## Sheet: Cytotoxic CD8
Feature ID	Gene name	P-value (Educated + CLP vs CLP)	FDR step up (Educated + CLP vs CLP)	Fold change (Educated + CLP vs CLP)	LSMean(Educated + CLP) (Educated + CLP vs CLP)	LSMean(CLP) (Educated + CLP vs CLP)	Pct(Educated + CLP) (Educated + CLP vs CLP)	Pct(CLP) (Educated + CLP vs CLP)
G3bp2-208	G3bp2	0.00222811	0.942806	7.49883	34.481	4.59818	0.611111	0.26
Macf1-211	Macf1	0.00618668	0.942806	5.27655	65.2567	12.3673	0.703704	0.44
Ikzf2-205	Ikzf2	0.00760275	0.942806	5.06416	25.074	4.95125	0.518519	0.24
Pkn1-206	Pkn1	0.00327736	0.942806	4.99172	16.5284	3.31116	0.5	0.22
Stk10-202	Stk10	0.00931328	0.942806	4.55529	15.3071	3.36028	0.481481	0.22
Rgs2-203	Rgs2	0.00258835	0.942806	4.44734	49.4092	11.1098	0.62963	0.42
Tubb5-203	Tubb5	0.0085198	0.942806	3.13778	275.433	87.7795	0.851852	0.72
Snf8-205	Snf8	0.0082499	0.942806	2.54119	10.379	4.08432	0.407407	0.26
Trdc-201	Trdc	0.00409	0.942806	2.39721	4.01228	1.67373	0.185185	0.08
Vim-203	Vim	0.00959542	0.942806	2.19025	10.3609	4.73045	0.351852	0.26
Bola2-205	Bola2	0.00187342	0.942806	-4.16058	54.7682	227.868	0.666667	0.86
Cst7-201	Cst7	0.00945298	0.942806	-5.75621	4.75781	27.387	0.259259	0.56
